# Supplementary material for: Unveiling the Core Effector Proteins of Oil Palm Pathogen Ganoderma boninense via Pan-Secretome Analysis
Source: J Fungi (Basel). 2022 Jul 29;8(8):793. doi: 10.3390/jof8080793 (PMC9409662; doi:10.3390/jof8080793)
Supplement: Supplementary file 1 [file jof-08-00793-s001.zip]

Archive with 2 entries (2 files):
- jof-1766095-Supplementary.pdf
- Supplementary Tables.xlsx
