# Supplementary material for: Unveiling the Core Effector Proteins of Oil Palm Pathogen Ganoderma boninense via Pan-Secretome Analysis
Source: J Fungi (Basel). 2022 Jul 29;8(8):793. doi: 10.3390/jof8080793 (PMC9409662; doi:10.3390/jof8080793)
Supplement: Supplementary file 1 [file jof-08-00793-s001.zip › Supplementary Tables.xlsx]

## Sheet: Supplementary Table S1
Supplementary Table S1: The number of secreted and candidate effector protein across different protein classes within the secretome of the three Ganoderma strains
		Non-CEP			Candidate effector protein (CEP)
Class	Subclass	G3	NJ3	T10	G3	NJ3	T10
Carboxylesterase	Carboxylesterase	34	30	34	18	23	32
CAZy	Cell wall-degrading enzyme (CWDE)	247	193	260	50	55	60
CAZy	Other CAZyme	97	67	99	19	27	28
Peptidase	Aspartic peptidase	54	39	61	2	6	2
Peptidase	Glutamic peptidase	14	11	19	3	1	3
Peptidase	Metallopeptidase	31	26	25	1	6	1
Peptidase	Serine peptidase	69	48	64	3	7	5
Effector-associated	Cerato-platanin family protein	9	6	7	8	5	6
Effector-associated	CFEM domain-containing protein	9	5	7	10	8	7
Effector-associated	Nis1 domain-containing protein	9	3	2	9	4	2
Effector-associated	NEP1-like protein family	1	2	2	1
Effector-associated	LysM domain-containing protein	1		1	4	3	7
Effector-associated	Biotrophy-associated secreted protein 2				2	4	5
Other	Phosphatase	29	25	26	4	7	2
Other	Nuclease	4	6	5	2	4	1
Other	Isomerase	6	3	8	2	3	3
Other	Cytochrome P450 protein family	14	7	18	1	7	3
Other	Hydrophobins	6	7	7	29	29	25
Other	Thaumatin-like protein family				10	13	13
Other	Other	228	207	261	121	134	136
Unannotated	Unannotated	72	94	102	77	109	110
Total		934	779	1008	376	455	451

## Sheet: Supplementary Table S2
Supplementary Table S2: The number of secreted proteins that were annotated with PHI-base
PHI-base phenotypic tag	Protein classification	Recommended Protein name	G3	NJ3	T10
Effector (plant avirulence determinant)	Carboxylesterase	Lipase	18	22	25
Effector (plant avirulence determinant)	Cerato-platanin family protein	SnodProt1	2	1	1
Effector (plant avirulence determinant)	Cell wall-degrading enzyme	Xyloglucan-specific endo-beta-1,4-glucanase 1	4	6	4
Effector (plant avirulence determinant)	LysM domain-containing protein	LysM domain-containing protein			1
Effector (plant avirulence determinant)	Other CAZyme	Cellulose-growth-specific protein	2	3	2
Increased virulence (hypervirulence)	Cerato-platanin family protein	Cerato-platanin 1	1
Increased virulence (hypervirulence)	Cerato-platanin family protein	Cerato-platanin-like protein 2	3	1	1
Increased virulence (hypervirulence)	Cell wall-degrading enzyme	Pectinesterase		1	1
Increased virulence (hypervirulence)	Cytochrome P450 protein family	Cytochrome P450 monooxygenase CLM2	7	3	10
Loss of pathogenicity	Other	Calnexin	1	1	1
Loss of pathogenicity	Cell wall-degrading enzyme	1,3-beta-glucanosyltransferase	1	1	1
Loss of pathogenicity	Cell wall-degrading enzyme	Alpha-glucosidase II	2		1
Loss of pathogenicity	Other	N-acetylglucosaminylphosphatidylinositol deacetylase	2	1
Loss of pathogenicity	Other	Uncharacterized protein (Glycoside hydrolase superfamily;Signaling mucin MSB2)		1
Loss of pathogenicity	Other	Uncharacterized protein (Longin-like domain superfamily;Signaling mucin MSB2)			1
Loss of pathogenicity	Other	Uncharacterized protein (NAD(P)-binding domain superfamily;Signaling mucin MSB2)			1
Loss of pathogenicity	Other	Uncharacterized protein (NagB/RpiA transferase-like;Signaling mucin MSB2)		1
Loss of pathogenicity	Other	Uncharacterized protein (N-terminal domain superfamily;Signaling mucin MSB2)			1
Loss of pathogenicity	Other	Uncharacterized protein (Protein kinase-like domain superfamily;Signaling mucin MSB2)	1
Loss of pathogenicity	Other	Uncharacterized protein (Sec7 domain superfamily;Signaling mucin MSB2)	1
Loss of pathogenicity	Other CAZyme	Glyoxaloxidase 1	12	8	12
Reduced virulence	Carboxylesterase	Carboxylic ester hydrolase		4
Reduced virulence	Carboxylesterase	Palmitoyl-protein hydrolase 1	1		1
Reduced virulence	Carboxylesterase	Putative lipase ATG15	2	3	2
Reduced virulence	Cerato-platanin family protein	Allergen Asp f 15 (Allergen Asp f 13)		1	2
Reduced virulence	Cerato-platanin family protein	Epl1 protein (Extracellular small protein 1)	3	2	2
Reduced virulence	Cerato-platanin family protein	Heat-stable 19 kDa antigen (Coccidioides-specific antigen)	2	1
Reduced virulence	Cerato-platanin family protein	Heat-stable 19 kDa antigen (CS-AG)	1	1	1
Reduced virulence	Cerato-platanin family protein	Protein SnodProt1	3	2	2
Reduced virulence	Other	DnaJ like subfamily C member 3		2
Reduced virulence	Other	HATPase_c domain-containing protein	1		1
Reduced virulence	Cell wall-degrading enzyme	Bcsap1	2		2
Reduced virulence	Cell wall-degrading enzyme	Beta-glucosidase	3	1	4
Reduced virulence	Cell wall-degrading enzyme	Beta-glucosidase 24 (Os6bglu24)		1	1
Reduced virulence	Cell wall-degrading enzyme	Beta-xylanase	8	4	7
Reduced virulence	Cell wall-degrading enzyme	Chitin deacetylase	1	2	2
Reduced virulence	Cell wall-degrading enzyme	Chitinase	2	1	3
Reduced virulence	Cell wall-degrading enzyme	Endo-1,4-beta-xylanase 6 (Xylanase 6)		6	1
Reduced virulence	Cell wall-degrading enzyme	Endopolygalacturonase 1	2	1	2
Reduced virulence	Cell wall-degrading enzyme	Fn3_like domain-containing protein	2	1
Reduced virulence	Cell wall-degrading enzyme	GH131_N domain-containing protein		1	1
Reduced virulence	Cell wall-degrading enzyme	Glucan 1,3-beta-glucosidase	5	3	4
Reduced virulence	Cell wall-degrading enzyme	Glucanase	1	1
Reduced virulence	Cell wall-degrading enzyme	Meiotically up-regulated gene 157 protein	1	2	1
Reduced virulence	Cell wall-degrading enzyme	Oxalate decarboxylase OxdC	2	2	2
Reduced virulence	Cell wall-degrading enzyme	Probable alpha/beta-glucosidase agdC	2	5	5
Reduced virulence	Cell wall-degrading enzyme	Putative glycosyl hydrolase family 7 protein	2	2	3
Reduced virulence	Cytochrome P450 protein family	Cytochrome P450 monooxygenase BOT1	2
Reduced virulence	Cytochrome P450 protein family	Fumonisin C-14,C15-hydroxylase (Fragment)			1
Reduced virulence	Hydrophobins	Hydrophobin	6	7	6
Reduced virulence	Isomerase	Peptidylprolyl isomerase	1	1	1
Reduced virulence	Isomerase	Protein disulfide-isomerase	1	2	1
Reduced virulence	Other	Oxalate decarboxylase ARB_02208		1
Reduced virulence	Other	Probable oxalate decarboxylase ARB_04859	1	1	1
Reduced virulence	Metallopeptidase	Probable metalloprotease MEP1	2	1	1
Reduced virulence	Nuclease	Ribonuclease T(2)		1	1
Reduced virulence	Other	AP-2 complex subunit alpha		1
Reduced virulence	Other	Beta-Ig-H3/Fasciclin	1	1	1
Reduced virulence	Other	Glucosidase 2 subunit beta	1
Reduced virulence	Other	Pathogenicity cluster 5 protein d		1	1
Reduced virulence	Other	Spherulin-1A	1
Reduced virulence	Other CAZyme	Cytochrome c peroxidase, mitochondrial (CCP)		1	1
Reduced virulence	Other CAZyme	Dehydrogenase ARMGADRAFT_1018426	3	1	5
Reduced virulence	Other CAZyme	Dehydrogenase citC		1
Reduced virulence	Other CAZyme	Dehydrogenase eriK	4	2	1
Reduced virulence	Other CAZyme	Endoglucanase	2	2	1
Reduced virulence	Other CAZyme	GMC oxidoreductase family protein Mala s 12.0101		1	1
Reduced virulence	Other CAZyme	Iron multicopper oxidase fer1	1	2	3
Reduced virulence	Other CAZyme	Laccase (Putative laccase)			2
Reduced virulence	Other CAZyme	Multicopper oxidase	3	8	5
Reduced virulence	Other CAZyme	Putative heme-binding peroxidase	2	1	2
Reduced virulence	Other CAZyme	Pyranose dehydrogenase (PDH)			2
Reduced virulence	Other CAZyme	Pyranose dehydrogenase 3 (PDH 3)		2	2
Reduced virulence	Other CAZyme	UDP-glucose:Glycoprotein Glucosyltransferase		1	3
Reduced virulence	Other CAZyme	Uncharacterized protein (peroxidase domain-containing protein)	2	1
Reduced virulence	Other CAZyme	WSC domain-containing protein 2			2
Reduced virulence	Other CAZyme	WSC domain-containing protein ARB_07867	2	3	3
Reduced virulence	Other CAZyme	WSC domain-containing protein ARB_07870		1	2
Reduced virulence	Phosphatase	3-phytase	2	4	4
Reduced virulence	Phosphatase	Acid phosphatase		1	1
Reduced virulence	Phosphatase	Alkaline phosphatase D (APaseD)	1	1	3
Reduced virulence	Serine peptidase	Bcser2	4	2	2

## Sheet: Supplementary Table S3
Supplementary Table S3: Pan-secretome statistics
	G3	NJ3	T10
Number of genes	1310	1234	1459
Number of genes in orthogroups	1207	1101	1330
Number of unassigned genes	103	133	129
Percentage of genes in orthogroups	0.331776	0.302639	0.365585
Percentage of unassigned genes	0.0283123	0.0365585	0.035459
Number of orthogroups containing species	887	885	975
Number of species-specific orthogroups	13	36	35
Number of genes in species-specific orthogroups	27	67	67
Percentage of genes in species-specific orthogroups	0.00742166	0.0184167	0.0184167

## Sheet: Supplementary Table S4
Supplementary Table S4: The paralogous proteins identified in the pan-secretome of G. boninense
Orthogroups	Classification	Genes in G3	Genes in NJ3	Genes in T10	Count G3	Count NJ3	Count T10	Total
OG0000005	Accessory (G3-NJ3)	GBG3_01601, GBG3_01610, GBG3_07677, GBG3_07678, GBG3_07679, GBG3_07878, GBG3_17639, GBG3_17642	GBNJ3_02923, GBNJ3_07289		8	2	0	10
OG0001022	Accessory (G3-NJ3)	GBG3_11374, GBG3_12844, GBG3_14632	GBNJ3_01411, GBNJ3_23708, GBNJ3_24402		3	3	0	6
OG0001249	Accessory (G3-NJ3)	GBG3_01649, GBG3_01650			2	0	0	2
OG0001534	Accessory (G3-NJ3)	GBG3_05533	GBNJ3_08406, GBNJ3_11503, GBNJ3_14927, GBNJ3_21087		1	4	0	5
OG0002235	Accessory (G3-NJ3)	GBG3_08222			1	0	0	1
OG0002418	Accessory (G3-NJ3)	GBG3_11288	GBNJ3_01734		1	1	0	2
OG0002765	Accessory (G3-NJ3)	GBG3_18982	GBNJ3_09808, GBNJ3_12237, GBNJ3_14456, GBNJ3_16698		1	4	0	5
OG0004438	Accessory (G3-NJ3)		GBNJ3_10178, GBNJ3_13183		0	2	0	2
OG0005041	Accessory (G3-NJ3)	GBG3_10860, GBG3_15307, GBG3_16946	GBNJ3_14233		3	1	0	4
OG0000594	Accessory (G3-T10)	GBG3_02811, GBG3_09725		GBT10_04192, GBT10_07316, GBT10_16806, GBT10_21591	2	0	4	6
OG0003069	Accessory (G3-T10)	GBG3_01597		GBT10_00009, GBT10_05789, GBT10_19340, GBT10_24163	1	0	4	5
OG0004463	Accessory (G3-T10)	GBG3_06143, GBG3_11815		GBT10_00267, GBT10_00435	2	0	2	4
OG0004570	Accessory (G3-T10)	GBG3_05288, GBG3_05844, GBG3_15287		GBT10_22359	3	0	1	4
OG0004579	Accessory (G3-T10)	GBG3_13852		GBT10_11536, GBT10_11972, GBT10_24203	1	0	3	4
OG0004616	Accessory (G3-T10)	GBG3_12460			1	0	0	1
OG0004789	Accessory (G3-T10)	GBG3_05019, GBG3_09563, GBG3_09564		GBT10_18386	3	0	1	4
OG0005042	Accessory (G3-T10)	GBG3_10861, GBG3_15310, GBG3_15584		GBT10_09360	3	0	1	4
OG0005389	Accessory (G3-T10)	GBG3_05317, GBG3_16869		GBT10_02945, GBT10_13770	2	0	2	4
OG0005556	Accessory (G3-T10)			GBT10_04344, GBT10_13754, GBT10_24557	0	0	3	3
OG0006170	Accessory (G3-T10)			GBT10_02850, GBT10_10132, GBT10_12230	0	0	3	3
OG0006641	Accessory (G3-T10)	GBG3_09883			1	0	0	1
OG0006892	Accessory (G3-T10)	GBG3_16653		GBT10_06562, GBT10_14428, GBT10_20619	1	0	3	4
OG0000944	Accessory (NJ3-T10)		GBNJ3_02374, GBNJ3_15467, GBNJ3_17264, GBNJ3_22842	GBT10_11582, GBT10_11862	0	4	2	6
OG0001959	Accessory (NJ3-T10)		GBNJ3_13024		0	1	0	1
OG0001970	Accessory (NJ3-T10)		GBNJ3_17526	GBT10_07069	0	1	1	2
OG0001986	Accessory (NJ3-T10)			GBT10_23254	0	0	1	1
OG0001992	Accessory (NJ3-T10)		GBNJ3_09677	GBT10_20688, GBT10_20689	0	1	2	3
OG0002000	Accessory (NJ3-T10)		GBNJ3_03330	GBT10_07610, GBT10_14923, GBT10_14924	0	1	3	4
OG0003892	Accessory (NJ3-T10)		GBNJ3_10683, GBNJ3_18914, GBNJ3_25224	GBT10_24899	0	3	1	4
OG0003908	Accessory (NJ3-T10)		GBNJ3_04954, GBNJ3_17055	GBT10_05069, GBT10_15159	0	2	2	4
OG0003924	Accessory (NJ3-T10)		GBNJ3_03995, GBNJ3_10940	GBT10_21948	0	2	1	3
OG0003972	Accessory (NJ3-T10)		GBNJ3_05049, GBNJ3_21839		0	2	0	2
OG0003982	Accessory (NJ3-T10)			GBT10_22071	0	0	1	1
OG0003995	Accessory (NJ3-T10)		GBNJ3_05446, GBNJ3_25692	GBT10_06078, GBT10_08885, GBT10_10897	0	2	3	5
OG0007147	Accessory (NJ3-T10)			GBT10_07248, GBT10_07521, GBT10_23127	0	0	3	3
OG0007166	Accessory (NJ3-T10)		GBNJ3_05065	GBT10_22952	0	1	1	2
OG0007211	Accessory (NJ3-T10)		GBNJ3_07011		0	1	0	1
OG0007242	Accessory (NJ3-T10)		GBNJ3_03072, GBNJ3_04371		0	2	0	2
OG0007280	Accessory (NJ3-T10)		GBNJ3_10269	GBT10_00634, GBT10_08244, GBT10_17142	0	1	3	4
OG0007282	Accessory (NJ3-T10)			GBT10_11366	0	0	1	1
OG0007294	Accessory (NJ3-T10)		GBNJ3_02248, GBNJ3_03859	GBT10_17439	0	2	1	3
OG0007302	Accessory (NJ3-T10)			GBT10_15556, GBT10_21148, GBT10_22253	0	0	3	3
OG0007316	Accessory (NJ3-T10)			GBT10_14404, GBT10_17666	0	0	2	2
OG0007330	Accessory (NJ3-T10)		GBNJ3_03772	GBT10_19283	0	1	1	2
OG0007331	Accessory (NJ3-T10)			GBT10_07547	0	0	1	1
OG0007342	Accessory (NJ3-T10)		GBNJ3_11783	GBT10_23348	0	1	1	2
OG0007347	Accessory (NJ3-T10)			GBT10_01576, GBT10_24182	0	0	2	2
OG0007353	Accessory (NJ3-T10)		GBNJ3_04838	GBT10_20282	0	1	1	2
OG0007355	Accessory (NJ3-T10)		GBNJ3_18709, GBNJ3_21233	GBT10_17221, GBT10_19758	0	2	2	4
OG0007363	Accessory (NJ3-T10)		GBNJ3_06385	GBT10_09313, GBT10_17270, GBT10_19051	0	1	3	4
OG0007377	Accessory (NJ3-T10)		GBNJ3_03494, GBNJ3_25210	GBT10_12326	0	2	1	3
OG0007404	Accessory (NJ3-T10)		GBNJ3_19933	GBT10_01614, GBT10_09323	0	1	2	3
OG0007405	Accessory (NJ3-T10)			GBT10_00112, GBT10_16985	0	0	2	2
OG0007455	Accessory (NJ3-T10)		GBNJ3_23680		0	1	0	1
OG0000015	Core	GBG3_14510, GBG3_19584		GBT10_04522	2	0	1	3
OG0000028	Core	GBG3_04066, GBG3_10858, GBG3_16947	GBNJ3_13249, GBNJ3_15098	GBT10_19377	3	2	1	6
OG0000035	Core	GBG3_10447, GBG3_10458, GBG3_14627, GBG3_14635	GBNJ3_13603	GBT10_00819, GBT10_13697, GBT10_15910	4	1	3	8
OG0000060	Core	GBG3_01815, GBG3_01818, GBG3_01827, GBG3_13418	GBNJ3_03603, GBNJ3_07156	GBT10_08231, GBT10_10421, GBT10_12306	4	2	3	9
OG0000070	Core	GBG3_03361, GBG3_08275		GBT10_05855, GBT10_06648, GBT10_06793, GBT10_19830, GBT10_25068	2	0	5	7
OG0000078	Core	GBG3_05596			1	0	0	1
OG0000083	Core	GBG3_16583, GBG3_16591			2	0	0	2
OG0000084	Core	GBG3_01613, GBG3_17618, GBG3_17648	GBNJ3_04678, GBNJ3_14612	GBT10_03537, GBT10_07908, GBT10_19202, GBT10_23037, GBT10_23696	3	2	5	10
OG0000095	Core	GBG3_15481, GBG3_19766	GBNJ3_04313, GBNJ3_07450, GBNJ3_21362	GBT10_10349, GBT10_16061	2	3	2	7
OG0000097	Core	GBG3_06628, GBG3_06629	GBNJ3_08559, GBNJ3_08560	GBT10_01314, GBT10_12324, GBT10_12325, GBT10_16271	2	2	4	8
OG0000107	Core	GBG3_01338, GBG3_04050	GBNJ3_14092, GBNJ3_23983	GBT10_00739	2	2	1	5
OG0000115	Core		GBNJ3_02447		0	1	0	1
OG0000122	Core	GBG3_09180, GBG3_19621		GBT10_02861	2	0	1	3
OG0000134	Core	GBG3_01033, GBG3_01036			2	0	0	2
OG0000138	Core	GBG3_06481			1	0	0	1
OG0000140	Core	GBG3_00706, GBG3_06087, GBG3_07823	GBNJ3_03447		3	1	0	4
OG0000163	Core	GBG3_12144	GBNJ3_15329	GBT10_08376, GBT10_15968, GBT10_16495, GBT10_18165, GBT10_18957	1	1	5	7
OG0000167	Core	GBG3_02153		GBT10_06538, GBT10_16291, GBT10_21774, GBT10_22577	1	0	4	5
OG0000183	Core	GBG3_14461		GBT10_06530, GBT10_13082	1	0	2	3
OG0000193	Core	GBG3_04221, GBG3_10327, GBG3_13322, GBG3_13629, GBG3_19881	GBNJ3_07118	GBT10_14510, GBT10_17802, GBT10_24087	5	1	3	9
OG0000196	Core	GBG3_01777, GBG3_10203, GBG3_10210	GBNJ3_07350, GBNJ3_08021, GBNJ3_17516, GBNJ3_21733	GBT10_12339, GBT10_20973	3	4	2	9
OG0000223	Core	GBG3_10099, GBG3_10106, GBG3_10145	GBNJ3_05772, GBNJ3_07585, GBNJ3_23261	GBT10_11829, GBT10_14100	3	3	2	8
OG0000224	Core	GBG3_10480			1	0	0	1
OG0000242	Core	GBG3_11607, GBG3_19496			2	0	0	2
OG0000249	Core	GBG3_04166, GBG3_11679		GBT10_17546, GBT10_24918	2	0	2	4
OG0000255	Core	GBG3_02968	GBNJ3_12261	GBT10_04949, GBT10_04950, GBT10_06518	1	1	3	5
OG0000260	Core			GBT10_15808	0	0	1	1
OG0000266	Core	GBG3_19689, GBG3_19692			2	0	0	2
OG0000279	Core	GBG3_18392, GBG3_18400, GBG3_18403	GBNJ3_05680	GBT10_04974, GBT10_06717, GBT10_12161, GBT10_21587	3	1	4	8
OG0000281	Core	GBG3_13851	GBNJ3_00440, GBNJ3_04615, GBNJ3_06478, GBNJ3_18887	GBT10_00586, GBT10_11538, GBT10_24201	1	4	3	8
OG0000285	Core	GBG3_12447	GBNJ3_23877	GBT10_01788, GBT10_07579	1	1	2	4
OG0000286	Core	GBG3_02246, GBG3_10054, GBG3_14901, GBG3_15261		GBT10_04266, GBT10_13099, GBT10_13265	4	0	3	7
OG0000294	Core	GBG3_19287	GBNJ3_07020	GBT10_00196	1	1	1	3
OG0000302	Core			GBT10_16920	0	0	1	1
OG0000306	Core	GBG3_02732, GBG3_14387, GBG3_14388	GBNJ3_03796	GBT10_04625, GBT10_15844	3	1	2	6
OG0000315	Core	GBG3_04300, GBG3_12116, GBG3_17326	GBNJ3_03576	GBT10_19531, GBT10_21647	3	1	2	6
OG0000339	Core			GBT10_10654, GBT10_23170	0	0	2	2
OG0000344	Core	GBG3_06359, GBG3_09476	GBNJ3_00864, GBNJ3_14050	GBT10_21084	2	2	1	5
OG0000346	Core	GBG3_15068, GBG3_15069	GBNJ3_13018	GBT10_14078, GBT10_24714	2	1	2	5
OG0000353	Core	GBG3_11745	GBNJ3_16909	GBT10_00059, GBT10_10921, GBT10_20148, GBT10_22028	1	1	4	6
OG0000360	Core		GBNJ3_20804	GBT10_02315	0	1	1	2
OG0000372	Core	GBG3_01952	GBNJ3_16500	GBT10_02477, GBT10_08348, GBT10_23700	1	1	3	5
OG0000374	Core	GBG3_02055, GBG3_11505		GBT10_17612, GBT10_20530	2	0	2	4
OG0000378	Core	GBG3_04670, GBG3_04704, GBG3_18281	GBNJ3_02968	GBT10_03830, GBT10_08853, GBT10_13424, GBT10_19598	3	1	4	8
OG0000385	Core	GBG3_10293, GBG3_15527	GBNJ3_02987	GBT10_23098	2	1	1	4
OG0000389	Core	GBG3_02279	GBNJ3_02585	GBT10_10366, GBT10_17444, GBT10_19683, GBT10_19685	1	1	4	6
OG0000419	Core	GBG3_03812, GBG3_10062, GBG3_18440, GBG3_18442	GBNJ3_13081		4	1	0	5
OG0000425	Core	GBG3_12550	GBNJ3_01894, GBNJ3_22587	GBT10_12653, GBT10_16622	1	2	2	5
OG0000430	Core	GBG3_09683			1	0	0	1
OG0000438	Core		GBNJ3_04918, GBNJ3_04919	GBT10_04671, GBT10_12341, GBT10_19143, GBT10_20552, GBT10_22798	0	2	5	7
OG0000499	Core	GBG3_10430	GBNJ3_11789	GBT10_03721, GBT10_06577, GBT10_06916, GBT10_14089, GBT10_19690	1	1	5	7
OG0000511	Core		GBNJ3_13967		0	1	0	1
OG0000512	Core			GBT10_00999	0	0	1	1
OG0000530	Core	GBG3_11155		GBT10_05560, GBT10_19249	1	0	2	3
OG0000534	Core	GBG3_07387	GBNJ3_19439	GBT10_03869, GBT10_16676	1	1	2	4
OG0000542	Core	GBG3_08226	GBNJ3_02896	GBT10_00987, GBT10_08742, GBT10_12596	1	1	3	5
OG0000553	Core	GBG3_11702, GBG3_16462, GBG3_19464	GBNJ3_13076	GBT10_20875	3	1	1	5
OG0000565	Core	GBG3_09304, GBG3_18175, GBG3_18176	GBNJ3_10984, GBNJ3_14089	GBT10_07930	3	2	1	6
OG0000566	Core	GBG3_09308, GBG3_18180		GBT10_03258, GBT10_06260, GBT10_24896	2	0	3	5
OG0000567	Core	GBG3_09315, GBG3_09316	GBNJ3_15515	GBT10_05731, GBT10_07585, GBT10_24839	2	1	3	6
OG0000577	Core	GBG3_03408, GBG3_05819, GBG3_11333, GBG3_18172		GBT10_18187	4	0	1	5
OG0000590	Core	GBG3_09570, GBG3_19147		GBT10_00781, GBT10_05698, GBT10_06782	2	0	3	5
OG0000595	Core		GBNJ3_11470, GBNJ3_14908	GBT10_15591	0	2	1	3
OG0000596	Core	GBG3_05365, GBG3_09767, GBG3_09788	GBNJ3_02137, GBNJ3_17305	GBT10_02629, GBT10_03245	3	2	2	7
OG0000605	Core	GBG3_15983			1	0	0	1
OG0000608	Core	GBG3_10251, GBG3_13429	GBNJ3_12512		2	1	0	3
OG0000609	Core	GBG3_11622		GBT10_01664, GBT10_05579, GBT10_10547, GBT10_21083	1	0	4	5
OG0000618	Core	GBG3_02289, GBG3_09046	GBNJ3_15603	GBT10_00477, GBT10_10370, GBT10_10371, GBT10_13722	2	1	4	7
OG0000637	Core	GBG3_01586, GBG3_14114, GBG3_17625	GBNJ3_15985, GBNJ3_20338	GBT10_02206, GBT10_14457	3	2	2	7
OG0000639	Core		GBNJ3_25666	GBT10_03539, GBT10_04507, GBT10_24344	0	1	3	4
OG0000641	Core	GBG3_16035, GBG3_16082	GBNJ3_21066	GBT10_17249	2	1	1	4
OG0000660	Core	GBG3_10144			1	0	0	1
OG0000682	Core	GBG3_13462	GBNJ3_18141		1	1	0	2
OG0000688	Core	GBG3_04804			1	0	0	1
OG0000696	Core	GBG3_05233	GBNJ3_25283	GBT10_02016	1	1	1	3
OG0000704	Core	GBG3_11842, GBG3_19449	GBNJ3_18220	GBT10_05728, GBT10_25218	2	1	2	5
OG0000713	Core	GBG3_05173, GBG3_06590	GBNJ3_04187, GBNJ3_22506	GBT10_13051, GBT10_14729	2	2	2	6
OG0000720	Core	GBG3_05272, GBG3_05709		GBT10_03479	2	0	1	3
OG0000725	Core	GBG3_02323, GBG3_03465, GBG3_08720		GBT10_05680, GBT10_05681, GBT10_12529	3	0	3	6
OG0000740	Core		GBNJ3_15064, GBNJ3_15338		0	2	0	2
OG0000743	Core		GBNJ3_01031, GBNJ3_16251, GBNJ3_16310	GBT10_19244	0	3	1	4
OG0000745	Core		GBNJ3_08352, GBNJ3_19341, GBNJ3_24245, GBNJ3_24246	GBT10_15892, GBT10_15893	0	4	2	6
OG0000772	Core	GBG3_05153, GBG3_05162, GBG3_13763, GBG3_13777	GBNJ3_02703, GBNJ3_07461		4	2	0	6
OG0000775	Core	GBG3_05195, GBG3_13730, GBG3_13733	GBNJ3_14931		3	1	0	4
OG0000781	Core	GBG3_11782	GBNJ3_04444, GBNJ3_04446, GBNJ3_10751, GBNJ3_15103	GBT10_21898	1	4	1	6
OG0000785	Core	GBG3_03825, GBG3_10230		GBT10_22163	2	0	1	3
OG0000787	Core	GBG3_04857, GBG3_12339, GBG3_19637	GBNJ3_00428, GBNJ3_12091	GBT10_04268, GBT10_20603	3	2	2	7
OG0000797	Core			GBT10_03123, GBT10_04197, GBT10_24069	0	0	3	3
OG0000820	Core	GBG3_00780, GBG3_01324	GBNJ3_20623, GBNJ3_25413	GBT10_01217, GBT10_02466, GBT10_14179	2	2	3	7
OG0000830	Core	GBG3_14885, GBG3_17293	GBNJ3_05938, GBNJ3_18148	GBT10_09495, GBT10_12281, GBT10_22515	2	2	3	7
OG0000835	Core	GBG3_03355	GBNJ3_07722	GBT10_03500, GBT10_04814	1	1	2	4
OG0000860	Core	GBG3_12397, GBG3_12398	GBNJ3_10033, GBNJ3_13965		2	2	0	4
OG0000868	Core	GBG3_05760, GBG3_12114, GBG3_19784	GBNJ3_23382	GBT10_14206, GBT10_20513	3	1	2	6
OG0000872	Core	GBG3_14244	GBNJ3_21329	GBT10_07541, GBT10_08082	1	1	2	4
OG0000885	Core	GBG3_12970	GBNJ3_21155		1	1	0	2
OG0000886	Core	GBG3_12976	GBNJ3_00100, GBNJ3_04561, GBNJ3_15202	GBT10_15427	1	3	1	5
OG0000887	Core	GBG3_13035	GBNJ3_20294	GBT10_13216, GBT10_19119, GBT10_19374	1	1	3	5
OG0000989	Core	GBG3_19502			1	0	0	1
OG0001015	Core	GBG3_05124, GBG3_11000	GBNJ3_24553		2	1	0	3
OG0001017	Core	GBG3_12750	GBNJ3_03958	GBT10_07481, GBT10_19397, GBT10_22379	1	1	3	5
OG0001023	Core	GBG3_12845	GBNJ3_01594, GBNJ3_11595, GBNJ3_23709	GBT10_10450, GBT10_17764	1	3	2	6
OG0001024	Core	GBG3_12862	GBNJ3_07566, GBNJ3_12706	GBT10_18295, GBT10_24836	1	2	2	5
OG0001057	Core		GBNJ3_19886		0	1	0	1
OG0001062	Core	GBG3_14379, GBG3_18725	GBNJ3_06353, GBNJ3_11590	GBT10_10502, GBT10_23289	2	2	2	6
OG0001083	Core	GBG3_00526, GBG3_06724	GBNJ3_05422	GBT10_10015, GBT10_13881, GBT10_16636	2	1	3	6
OG0001087	Core		GBNJ3_01640	GBT10_00640, GBT10_16145, GBT10_20857	0	1	3	4
OG0001090	Core	GBG3_06542		GBT10_20378	1	0	1	2
OG0001097	Core	GBG3_19330	GBNJ3_15583, GBNJ3_22955	GBT10_08895, GBT10_10298, GBT10_21869	1	2	3	6
OG0001117	Core		GBNJ3_15114	GBT10_00323	0	1	1	2
OG0001121	Core	GBG3_03737	GBNJ3_01373, GBNJ3_20357	GBT10_00755	1	2	1	4
OG0001126	Core	GBG3_03764, GBG3_05614, GBG3_13616		GBT10_11922	3	0	1	4
OG0001134	Core	GBG3_18435	GBNJ3_24669	GBT10_22276	1	1	1	3
OG0001148	Core	GBG3_02573, GBG3_15246	GBNJ3_06596		2	1	0	3
OG0001153	Core	GBG3_15139, GBG3_19054	GBNJ3_18110		2	1	0	3
OG0001161	Core	GBG3_07142	GBNJ3_05572	GBT10_05563, GBT10_09240, GBT10_10959, GBT10_24006	1	1	4	6
OG0001169	Core	GBG3_05665, GBG3_16747, GBG3_18143	GBNJ3_19577	GBT10_22213	3	1	1	5
OG0001171	Core	GBG3_05807	GBNJ3_02363, GBNJ3_09194	GBT10_01599	1	2	1	4
OG0001175	Core	GBG3_01360	GBNJ3_08581, GBNJ3_12591	GBT10_04374, GBT10_08362, GBT10_24762	1	2	3	6
OG0001221	Core	GBG3_00663		GBT10_06242, GBT10_20422	1	0	2	3
OG0001228	Core		GBNJ3_15493		0	1	0	1
OG0001229	Core		GBNJ3_01368	GBT10_10782, GBT10_22870	0	1	2	3
OG0001230	Core	GBG3_02742, GBG3_14380	GBNJ3_15362, GBNJ3_17131	GBT10_02148, GBT10_09192	2	2	2	6
OG0001232	Core			GBT10_09145	0	0	1	1
OG0001250	Core	GBG3_14184, GBG3_16561		GBT10_19679	2	0	1	3
OG0001260	Core	GBG3_09210	GBNJ3_11475	GBT10_01218	1	1	1	3
OG0001262	Core			GBT10_05438	0	0	1	1
OG0001263	Core	GBG3_09234, GBG3_10104	GBNJ3_20558, GBNJ3_24934	GBT10_13644	2	2	1	5
OG0001270	Core	GBG3_10560, GBG3_18650	GBNJ3_11121	GBT10_09076, GBT10_11573, GBT10_16183	2	1	3	6
OG0001272	Core	GBG3_09461, GBG3_10590		GBT10_06386, GBT10_11543	2	0	2	4
OG0001279	Core	GBG3_10854, GBG3_14727, GBG3_16950	GBNJ3_00043	GBT10_12851, GBT10_15661	3	1	2	6
OG0001285	Core	GBG3_01605, GBG3_14137, GBG3_17631		GBT10_00463, GBT10_00464	3	0	2	5
OG0001322	Core	GBG3_01696, GBG3_10335	GBNJ3_18177, GBNJ3_23707	GBT10_03748	2	2	1	5
OG0001347	Core	GBG3_10903	GBNJ3_13009, GBNJ3_17472	GBT10_20710	1	2	1	4
OG0001357	Core	GBG3_18977	GBNJ3_09813	GBT10_01844, GBT10_17932, GBT10_23934	1	1	3	5
OG0001386	Core	GBG3_11821	GBNJ3_06954	GBT10_05597	1	1	1	3
OG0001389	Core	GBG3_11847, GBG3_19455	GBNJ3_04641, GBNJ3_04642	GBT10_04486, GBT10_04487	2	2	2	6
OG0001391	Core	GBG3_00088		GBT10_16248	1	0	1	2
OG0001397	Core	GBG3_00155, GBG3_00172, GBG3_03617		GBT10_11710	3	0	1	4
OG0001398	Core	GBG3_00158, GBG3_03613		GBT10_04531, GBT10_05620, GBT10_12113	2	0	3	5
OG0001415	Core	GBG3_16226, GBG3_18849	GBNJ3_05246, GBNJ3_09592, GBNJ3_11565	GBT10_11489	2	3	1	6
OG0001423	Core	GBG3_04844, GBG3_07750	GBNJ3_19803	GBT10_03289, GBT10_03290	2	1	2	5
OG0001432	Core	GBG3_16209	GBNJ3_03364		1	1	0	2
OG0001445	Core	GBG3_01795, GBG3_15464	GBNJ3_20967	GBT10_07542, GBT10_16635, GBT10_22615	2	1	3	6
OG0001446	Core	GBG3_15467	GBNJ3_00359, GBNJ3_15206	GBT10_03483, GBT10_11541, GBT10_15108	1	2	3	6
OG0001452	Core		GBNJ3_22862, GBNJ3_22863		0	2	0	2
OG0001457	Core	GBG3_14525	GBNJ3_01812, GBNJ3_12366	GBT10_10373, GBT10_11650	1	2	2	5
OG0001481	Core	GBG3_01900	GBNJ3_00407, GBNJ3_00408	GBT10_00244, GBT10_08935, GBT10_20502	1	2	3	6
OG0001482	Core	GBG3_11379	GBNJ3_06272	GBT10_14770	1	1	1	3
OG0001483	Core	GBG3_01910, GBG3_11386	GBNJ3_13388	GBT10_03198, GBT10_19234, GBT10_24555	2	1	3	6
OG0001490	Core	GBG3_02038		GBT10_19795	1	0	1	2
OG0001528	Core	GBG3_11492	GBNJ3_01764	GBT10_22847	1	1	1	3
OG0001541	Core	GBG3_05152	GBNJ3_01162	GBT10_08227, GBT10_23963	1	1	2	4
OG0001545	Core	GBG3_05189, GBG3_11081, GBG3_13734, GBG3_13735			4	0	0	4
OG0001556	Core	GBG3_12173	GBNJ3_13219	GBT10_13759	1	1	1	3
OG0001562	Core	GBG3_03574, GBG3_04395, GBG3_11661, GBG3_15529	GBNJ3_23416	GBT10_00614	4	1	1	6
OG0001573	Core			GBT10_02318	0	0	1	1
OG0001596	Core	GBG3_05875, GBG3_09132		GBT10_12478, GBT10_16841	2	0	2	4
OG0001612	Core	GBG3_14597	GBNJ3_13158, GBNJ3_13160	GBT10_01052	1	2	1	4
OG0001632	Core	GBG3_13583, GBG3_13588	GBNJ3_02540	GBT10_08924, GBT10_16420, GBT10_24355	2	1	3	6
OG0001640	Core	GBG3_13968			1	0	0	1
OG0001649	Core	GBG3_12394, GBG3_14436			2	0	0	2
OG0001675	Core	GBG3_14867, GBG3_17272	GBNJ3_01497	GBT10_00721, GBT10_04817, GBT10_07089	2	1	3	6
OG0001684	Core	GBG3_03726	GBNJ3_16995, GBNJ3_21112, GBNJ3_25152	GBT10_08746, GBT10_10915	1	3	2	6
OG0001689	Core	GBG3_18887, GBG3_18888	GBNJ3_17521	GBT10_13346, GBT10_13347	2	1	2	5
OG0001704	Core		GBNJ3_22555	GBT10_21913	0	1	1	2
OG0001760	Core	GBG3_14215		GBT10_04573	1	0	1	2
OG0001768	Core	GBG3_05590, GBG3_06369	GBNJ3_19959	GBT10_05349, GBT10_07398, GBT10_22426	2	1	3	6
OG0001791	Core	GBG3_09425		GBT10_20668, GBT10_23396	1	0	2	3
OG0001793	Core		GBNJ3_15640	GBT10_07778	0	1	1	2
OG0001808	Core	GBG3_12972	GBNJ3_04021	GBT10_13561, GBT10_15431	1	1	2	4
OG0001829	Core			GBT10_24194	0	0	1	1
OG0001834	Core			GBT10_13478, GBT10_21480	0	0	2	2
OG0001855	Core		GBNJ3_18535, GBNJ3_20880		0	2	0	2
OG0001859	Core			GBT10_02461, GBT10_02463	0	0	2	2
OG0001866	Core			GBT10_09406	0	0	1	1
OG0001870	Core	GBG3_14894	GBNJ3_07405	GBT10_08621, GBT10_09077	1	1	2	4
OG0001882	Core	GBG3_10734		GBT10_05290, GBT10_06914, GBT10_23914	1	0	3	4
OG0001888	Core	GBG3_16607		GBT10_00400, GBT10_11219, GBT10_13467	1	0	3	4
OG0001902	Core	GBG3_17578	GBNJ3_01412, GBNJ3_03279	GBT10_05720	1	2	1	4
OG0001918	Core	GBG3_01386, GBG3_16366	GBNJ3_11037, GBNJ3_21287	GBT10_04505, GBT10_13400	2	2	2	6
OG0001919	Core		GBNJ3_18810	GBT10_03276	0	1	1	2
OG0002024	Core	GBG3_08662, GBG3_17054	GBNJ3_13640, GBNJ3_20997		2	2	0	4
OG0002034	Core	GBG3_10429	GBNJ3_05514, GBNJ3_07790	GBT10_14088, GBT10_19350	1	2	2	5
OG0002035	Core	GBG3_10432	GBNJ3_24045	GBT10_05036, GBT10_22158, GBT10_22306	1	1	3	5
OG0002047	Core	GBG3_00924, GBG3_13590		GBT10_08923	2	0	1	3
OG0002050	Core	GBG3_13621			1	0	0	1
OG0002063	Core	GBG3_08830, GBG3_18048	GBNJ3_02081	GBT10_02623	2	1	1	4
OG0002075	Core	GBG3_12802	GBNJ3_06507	GBT10_24489	1	1	1	3
OG0002076	Core	GBG3_12803	GBNJ3_06509, GBNJ3_06510	GBT10_01110, GBT10_17146	1	2	2	5
OG0002077	Core	GBG3_12818	GBNJ3_13700, GBNJ3_13701	GBT10_09103, GBT10_24403	1	2	2	5
OG0002078	Core	GBG3_12819	GBNJ3_07141	GBT10_08708, GBT10_09101	1	1	2	4
OG0002082	Core	GBG3_12855	GBNJ3_15321	GBT10_10783	1	1	1	3
OG0002083	Core		GBNJ3_02910, GBNJ3_13276		0	2	0	2
OG0002084	Core	GBG3_12857, GBG3_12860	GBNJ3_14276	GBT10_04475	2	1	1	4
OG0002086	Core			GBT10_13621	0	0	1	1
OG0002100	Core	GBG3_11677	GBNJ3_17024	GBT10_10156, GBT10_13339, GBT10_15316	1	1	3	5
OG0002119	Core	GBG3_06182, GBG3_09946, GBG3_15673	GBNJ3_23512	GBT10_07199	3	1	1	5
OG0002128	Core	GBG3_02887	GBNJ3_06349	GBT10_25174	1	1	1	3
OG0002148	Core	GBG3_03115	GBNJ3_08487, GBNJ3_10321, GBNJ3_21063	GBT10_14690	1	3	1	5
OG0002149	Core	GBG3_03119, GBG3_03120			2	0	0	2
OG0002153	Core	GBG3_03164	GBNJ3_13861	GBT10_02695	1	1	1	3
OG0002158	Core	GBG3_03197, GBG3_07063	GBNJ3_04311	GBT10_02537, GBT10_22883	2	1	2	5
OG0002167	Core	GBG3_03280		GBT10_10346	1	0	1	2
OG0002170	Core	GBG3_03295	GBNJ3_22318		1	1	0	2
OG0002191	Core	GBG3_07392	GBNJ3_19188	GBT10_17123	1	1	1	3
OG0002197	Core	GBG3_07441, GBG3_07949	GBNJ3_25404	GBT10_11496	2	1	1	4
OG0002216	Core	GBG3_11063, GBG3_18721	GBNJ3_24855	GBT10_22059	2	1	1	4
OG0002217	Core	GBG3_11066, GBG3_18724	GBNJ3_05373	GBT10_04385	2	1	1	4
OG0002239	Core	GBG3_15818		GBT10_08755, GBT10_18782	1	0	2	3
OG0002249	Core	GBG3_19792	GBNJ3_01605		1	1	0	2
OG0002251	Core	GBG3_13410	GBNJ3_10047	GBT10_15155	1	1	1	3
OG0002252	Core	GBG3_06147	GBNJ3_22957	GBT10_17070	1	1	1	3
OG0002258	Core	GBG3_06731, GBG3_08268	GBNJ3_19084, GBNJ3_24180	GBT10_19056	2	2	1	5
OG0002267	Core	GBG3_06092, GBG3_06492		GBT10_00218	2	0	1	3
OG0002306	Core	GBG3_08548		GBT10_20747, GBT10_21804	1	0	2	3
OG0002309	Core	GBG3_08556		GBT10_06150, GBT10_19471	1	0	2	3
OG0002313	Core	GBG3_03738, GBG3_05592		GBT10_11513	2	0	1	3
OG0002318	Core	GBG3_03753	GBNJ3_02271, GBNJ3_22685	GBT10_21254	1	2	1	4
OG0002347	Core	GBG3_18413	GBNJ3_10021, GBNJ3_11680		1	2	0	3
OG0002364	Core		GBNJ3_06751	GBT10_02918, GBT10_05251, GBT10_14703	0	1	3	4
OG0002394	Core	GBG3_05776, GBG3_06855		GBT10_23788	2	0	1	3
OG0002408	Core	GBG3_07067	GBNJ3_03289	GBT10_04375	1	1	1	3
OG0002412	Core	GBG3_07141	GBNJ3_16613	GBT10_06950	1	1	1	3
OG0002417	Core	GBG3_04159, GBG3_18132	GBNJ3_18325, GBNJ3_18476	GBT10_20585	2	2	1	5
OG0002419	Core	GBG3_11289, GBG3_18967	GBNJ3_12205		2	1	0	3
OG0002421	Core	GBG3_05797		GBT10_23133	1	0	1	2
OG0002433	Core		GBNJ3_06301, GBNJ3_15645	GBT10_03592, GBT10_03593	0	2	2	4
OG0002435	Core		GBNJ3_08681		0	1	0	1
OG0002444	Core	GBG3_17726	GBNJ3_01707	GBT10_13028	1	1	1	3
OG0002447	Core	GBG3_03731, GBG3_17739	GBNJ3_01941	GBT10_00409, GBT10_22247	2	1	2	5
OG0002451	Core	GBG3_17767		GBT10_14587	1	0	1	2
OG0002481	Core	GBG3_09644		GBT10_10195	1	0	1	2
OG0002489	Core		GBNJ3_15881		0	1	0	1
OG0002494	Core	GBG3_09721	GBNJ3_16530, GBNJ3_16980	GBT10_00899, GBT10_04191	1	2	2	5
OG0002498	Core	GBG3_09762	GBNJ3_01786, GBNJ3_16146	GBT10_18898, GBT10_23302	1	2	2	5
OG0002501	Core	GBG3_09785			1	0	0	1
OG0002503	Core	GBG3_09792	GBNJ3_19468	GBT10_11318, GBT10_13143, GBT10_14628	1	1	3	5
OG0002505	Core	GBG3_05283, GBG3_09886		GBT10_09303	2	0	1	3
OG0002516	Core	GBG3_15217, GBG3_15957	GBNJ3_16061	GBT10_16749, GBT10_22184	2	1	2	5
OG0002531	Core	GBG3_10249		GBT10_20690	1	0	1	2
OG0002538	Core	GBG3_02741, GBG3_14381	GBNJ3_05417, GBNJ3_17129	GBT10_21810	2	2	1	5
OG0002546	Core	GBG3_09055		GBT10_18795	1	0	1	2
OG0002550	Core	GBG3_09089, GBG3_11790	GBNJ3_22124		2	1	0	3
OG0002569	Core	GBG3_05420	GBNJ3_06903	GBT10_03082, GBT10_24260	1	1	2	4
OG0002574	Core	GBG3_02963, GBG3_14642	GBNJ3_15530	GBT10_21835	2	1	1	4
OG0002587	Core	GBG3_08986	GBNJ3_11468	GBT10_08699, GBT10_13944	1	1	2	4
OG0002604	Core		GBNJ3_08996		0	1	0	1
OG0002612	Core	GBG3_02371	GBNJ3_13780	GBT10_09162, GBT10_11886, GBT10_16902	1	1	3	5
OG0002629	Core	GBG3_10856, GBG3_14729, GBG3_16949	GBNJ3_13210	GBT10_09312	3	1	1	5
OG0002635	Core	GBG3_15277, GBG3_17616		GBT10_05684	2	0	1	3
OG0002640	Core	GBG3_19184, GBG3_19185	GBNJ3_11975, GBNJ3_18502	GBT10_17250	2	2	1	5
OG0002641	Core			GBT10_07620	0	0	1	1
OG0002648	Core	GBG3_00460, GBG3_15380	GBNJ3_12034	GBT10_03599	2	1	1	4
OG0002656	Core	GBG3_00488, GBG3_06420	GBNJ3_12830	GBT10_01134, GBT10_14963	2	1	2	5
OG0002659	Core		GBNJ3_20989		0	1	0	1
OG0002661	Core			GBT10_03251	0	0	1	1
OG0002669	Core	GBG3_00569, GBG3_15374	GBNJ3_04570	GBT10_07815, GBT10_23166	2	1	2	5
OG0002686	Core	GBG3_01714, GBG3_10341, GBG3_17457		GBT10_24255	3	0	1	4
OG0002694	Core	GBG3_01038, GBG3_17481		GBT10_20267	2	0	1	3
OG0002696	Core	GBG3_17488	GBNJ3_15051, GBNJ3_19596	GBT10_09874, GBT10_16049	1	2	2	5
OG0002706	Core	GBG3_13258	GBNJ3_18457		1	1	0	2
OG0002731	Core	GBG3_16870, GBG3_16871	GBNJ3_16175, GBNJ3_23193	GBT10_04245	2	2	1	5
OG0002743	Core	GBG3_10922		GBT10_01478, GBT10_11893	1	0	2	3
OG0002760	Core	GBG3_01149, GBG3_18924	GBNJ3_17481	GBT10_03426, GBT10_06720	2	1	2	5
OG0002784	Core	GBG3_11614, GBG3_13501	GBNJ3_04544		2	1	0	3
OG0002822	Core		GBNJ3_16890	GBT10_05648, GBT10_13279	0	1	2	3
OG0002831	Core	GBG3_11834	GBNJ3_15271, GBNJ3_18066	GBT10_12225, GBT10_18866	1	2	2	5
OG0002837	Core	GBG3_00123, GBG3_03645	GBNJ3_22658	GBT10_23074	2	1	1	4
OG0002843	Core	GBG3_13227	GBNJ3_02229	GBT10_04893	1	1	1	3
OG0002848	Core			GBT10_11453, GBT10_14171	0	0	2	2
OG0002852	Core	GBG3_14099			1	0	0	1
OG0002869	Core	GBG3_06633, GBG3_16205, GBG3_18838		GBT10_01311	3	0	1	4
OG0002904	Core	GBG3_03466	GBNJ3_18835, GBNJ3_22866	GBT10_14028	1	2	1	4
OG0002908	Core	GBG3_03476			1	0	0	1
OG0002913	Core	GBG3_02195, GBG3_06288, GBG3_08773	GBNJ3_15938	GBT10_15874	3	1	1	5
OG0002979	Core	GBG3_11431	GBNJ3_05040	GBT10_05668, GBT10_21757, GBT10_24647	1	1	3	5
OG0002986	Core	GBG3_01899		GBT10_08933	1	0	1	2
OG0002988	Core			GBT10_07574, GBT10_17725	0	0	2	2
OG0002999	Core		GBNJ3_13234		0	1	0	1
OG0003036	Core	GBG3_15017	GBNJ3_00054, GBNJ3_10288	GBT10_03095	1	2	1	4
OG0003053	Core	GBG3_04694	GBNJ3_22094	GBT10_10836, GBT10_11948	1	1	2	4
OG0003058	Core	GBG3_04715, GBG3_08366	GBNJ3_15029	GBT10_24031	2	1	1	4
OG0003070	Core	GBG3_01629	GBNJ3_07891, GBNJ3_22130		1	2	0	3
OG0003096	Core	GBG3_05516	GBNJ3_14374	GBT10_09490, GBT10_12378, GBT10_12579	1	1	3	5
OG0003104	Core	GBG3_11023, GBG3_11571	GBNJ3_05664	GBT10_20594	2	1	1	4
OG0003107	Core	GBG3_13775		GBT10_02307, GBT10_11206	1	0	2	3
OG0003109	Core	GBG3_05161	GBNJ3_02706, GBNJ3_07460		1	2	0	3
OG0003111	Core		GBNJ3_21863	GBT10_14200	0	1	1	2
OG0003120	Core	GBG3_12156, GBG3_15829	GBNJ3_06344, GBNJ3_21291	GBT10_01437	2	2	1	5
OG0003128	Core	GBG3_13776	GBNJ3_06007, GBNJ3_09776	GBT10_02306, GBT10_11205	1	2	2	5
OG0003129	Core	GBG3_15441	GBNJ3_09062, GBNJ3_18496	GBT10_22411	1	2	1	4
OG0003132	Core	GBG3_00151, GBG3_04409	GBNJ3_08501, GBNJ3_10181	GBT10_23451	2	2	1	5
OG0003133	Core	GBG3_04410	GBNJ3_14814, GBNJ3_18470	GBT10_08960	1	2	1	4
OG0003161	Core	GBG3_11811	GBNJ3_07034	GBT10_11393, GBT10_18308	1	1	2	4
OG0003165	Core	GBG3_01774, GBG3_10206	GBNJ3_08025, GBNJ3_09611		2	2	0	4
OG0003185	Core	GBG3_00792		GBT10_12139	1	0	1	2
OG0003198	Core	GBG3_12416, GBG3_16613	GBNJ3_24664	GBT10_14197, GBT10_24175	2	1	2	5
OG0003208	Core	GBG3_04033	GBNJ3_22030	GBT10_23691	1	1	1	3
OG0003214	Core	GBG3_16896		GBT10_02521, GBT10_14785	1	0	2	3
OG0003217	Core		GBNJ3_15863, GBNJ3_25645		0	2	0	2
OG0003239	Core		GBNJ3_10714	GBT10_18024, GBT10_24126	0	1	2	3
OG0003246	Core	GBG3_12663	GBNJ3_16651	GBT10_17709, GBT10_25110	1	1	2	4
OG0003277	Core	GBG3_11656, GBG3_13109		GBT10_15026	2	0	1	3
OG0003296	Core	GBG3_01318, GBG3_01319	GBNJ3_02352	GBT10_13280, GBT10_20451	2	1	2	5
OG0003323	Core			GBT10_13985, GBT10_20211, GBT10_21003	0	0	3	3
OG0003324	Core		GBNJ3_03911, GBNJ3_09088	GBT10_08195	0	2	1	3
OG0003330	Core	GBG3_04541	GBNJ3_06231, GBNJ3_13785	GBT10_14693, GBT10_23631	1	2	2	5
OG0003336	Core	GBG3_19831	GBNJ3_09798	GBT10_07903, GBT10_10600, GBT10_17545	1	1	3	5
OG0003371	Core	GBG3_18452	GBNJ3_24751	GBT10_23299, GBT10_25196	1	1	2	4
OG0003373	Core		GBNJ3_14144	GBT10_17542	0	1	1	2
OG0003385	Core		GBNJ3_22573	GBT10_13434	0	1	1	2
OG0003387	Core	GBG3_05400, GBG3_09229		GBT10_19273	2	0	1	3
OG0003393	Core		GBNJ3_22427	GBT10_12649, GBT10_16618	0	1	2	3
OG0003417	Core	GBG3_08512, GBG3_18327	GBNJ3_05376	GBT10_11873, GBT10_20062	2	1	2	5
OG0003429	Core	GBG3_15165		GBT10_06220	1	0	1	2
OG0003447	Core	GBG3_12380	GBNJ3_20349	GBT10_08626, GBT10_22105, GBT10_23682	1	1	3	5
OG0003455	Core	GBG3_09914, GBG3_09917			2	0	0	2
OG0003457	Core		GBNJ3_09453		0	1	0	1
OG0003472	Core		GBNJ3_01462	GBT10_14645	0	1	1	2
OG0003486	Core	GBG3_10066	GBNJ3_01527, GBNJ3_01538, GBNJ3_02621	GBT10_13736	1	3	1	5
OG0003491	Core		GBNJ3_14400		0	1	0	1
OG0003500	Core	GBG3_14269	GBNJ3_22548	GBT10_19585	1	1	1	3
OG0003502	Core	GBG3_14283	GBNJ3_00322, GBNJ3_02679	GBT10_06809, GBT10_13100	1	2	2	5
OG0003525	Core	GBG3_00184, GBG3_16599	GBNJ3_06413, GBNJ3_25740	GBT10_10995	2	2	1	5
OG0003546	Core			GBT10_01435, GBT10_01759	0	0	2	2
OG0003548	Core		GBNJ3_16679		0	1	0	1
OG0003584	Core		GBNJ3_01552		0	1	0	1
OG0003590	Core	GBG3_07781, GBG3_11808, GBG3_14617	GBNJ3_12610	GBT10_21479	3	1	1	5
OG0003595	Core			GBT10_00224, GBT10_19032	0	0	2	2
OG0003597	Core	GBG3_12982	GBNJ3_14296, GBNJ3_17666	GBT10_22458	1	2	1	4
OG0003603	Core	GBG3_07693	GBNJ3_18606	GBT10_19115, GBT10_19122	1	1	2	4
OG0003613	Core	GBG3_18178	GBNJ3_12924, GBNJ3_14500	GBT10_11414, GBT10_24868	1	2	2	5
OG0003654	Core	GBG3_13396	GBNJ3_14419	GBT10_00956, GBT10_09647, GBT10_20592	1	1	3	5
OG0003672	Core	GBG3_11990	GBNJ3_15806	GBT10_04940, GBT10_09471, GBT10_20308	1	1	3	5
OG0003673	Core	GBG3_11991	GBNJ3_06040	GBT10_11851, GBT10_20598, GBT10_22613	1	1	3	5
OG0003680	Core	GBG3_04544, GBG3_12060	GBNJ3_05633, GBNJ3_10246	GBT10_18876	2	2	1	5
OG0003686	Core	GBG3_12112	GBNJ3_03558	GBT10_09093, GBT10_21802	1	1	2	4
OG0003719	Core	GBG3_06468	GBNJ3_11863	GBT10_01982, GBT10_23258, GBT10_24362	1	1	3	5
OG0003731	Core	GBG3_14815	GBNJ3_25395		1	1	0	2
OG0003746	Core	GBG3_10686	GBNJ3_08190	GBT10_07352	1	1	1	3
OG0003754	Core	GBG3_10742, GBG3_17463	GBNJ3_05195, GBNJ3_08140	GBT10_04856	2	2	1	5
OG0003758	Core	GBG3_10751	GBNJ3_12035, GBNJ3_16442		1	2	0	3
OG0003763	Core			GBT10_00528	0	0	1	1
OG0003784	Core	GBG3_04475	GBNJ3_01414	GBT10_22958	1	1	1	3
OG0003789	Core	GBG3_09996	GBNJ3_11223, GBNJ3_16943	GBT10_07524, GBT10_23248	1	2	2	5
OG0003802	Core	GBG3_08398	GBNJ3_01385, GBNJ3_16428	GBT10_21919, GBT10_21920	1	2	2	5
OG0003827	Core		GBNJ3_17769		0	1	0	1
OG0003856	Core	GBG3_18837	GBNJ3_08561	GBT10_01313, GBT10_16268, GBT10_16269	1	1	3	5
OG0003871	Core		GBNJ3_15070	GBT10_03950, GBT10_08982, GBT10_22279	0	1	3	4
OG0003873	Core	GBG3_08709	GBNJ3_23068	GBT10_01068, GBT10_20993	1	1	2	4
OG0003875	Core	GBG3_02184, GBG3_08732, GBG3_08763	GBNJ3_07862	GBT10_18137	3	1	1	5
OG0004043	Core	GBG3_09164, GBG3_19634	GBNJ3_19082	GBT10_15056	2	1	1	4
OG0004053	Core		GBNJ3_10084, GBNJ3_13962	GBT10_04097	0	2	1	3
OG0004056	Core		GBNJ3_18529	GBT10_23028	0	1	1	2
OG0004076	Core	GBG3_08619			1	0	0	1
OG0004095	Core	GBG3_06879, GBG3_08808	GBNJ3_23864	GBT10_04077	2	1	1	4
OG0004098	Core	GBG3_08813, GBG3_18064	GBNJ3_11566	GBT10_12415	2	1	1	4
OG0004106	Core		GBNJ3_20078	GBT10_01685	0	1	1	2
OG0004107	Core	GBG3_12789	GBNJ3_10430, GBNJ3_16784	GBT10_22722	1	2	1	4
OG0004114	Core	GBG3_12820	GBNJ3_05287, GBNJ3_19903	GBT10_08055	1	2	1	4
OG0004118	Core		GBNJ3_04988, GBNJ3_10684		0	2	0	2
OG0004131	Core	GBG3_12900	GBNJ3_04182		1	1	0	2
OG0004133	Core	GBG3_12907	GBNJ3_07603, GBNJ3_12710		1	2	0	3
OG0004134	Core			GBT10_18799	0	0	1	1
OG0004136	Core	GBG3_12919	GBNJ3_07782, GBNJ3_20888	GBT10_04000	1	2	1	4
OG0004153	Core	GBG3_04237, GBG3_16754	GBNJ3_14369	GBT10_07971	2	1	1	4
OG0004160	Core	GBG3_04255	GBNJ3_02154	GBT10_13090	1	1	1	3
OG0004188	Core	GBG3_10001, GBG3_15741	GBNJ3_10000	GBT10_21236	2	1	1	4
OG0004199	Core	GBG3_15769, GBG3_15770	GBNJ3_25573	GBT10_12421	2	1	1	4
OG0004218	Core	GBG3_02867	GBNJ3_22279	GBT10_16658	1	1	1	3
OG0004233	Core	GBG3_02946		GBT10_08659, GBT10_25001	1	0	2	3
OG0004238	Core		GBNJ3_09298	GBT10_08574, GBT10_08649	0	1	2	3
OG0004245	Core	GBG3_02990	GBNJ3_00072		1	1	0	2
OG0004258	Core	GBG3_03050, GBG3_18421	GBNJ3_18673	GBT10_16915	2	1	1	4
OG0004269	Core	GBG3_03128, GBG3_18103		GBT10_02596	2	0	1	3
OG0004285	Core	GBG3_18533	GBNJ3_19141		1	1	0	2
OG0004292	Core			GBT10_15883	0	0	1	1
OG0004338	Core		GBNJ3_07799		0	1	0	1
OG0004339	Core	GBG3_07426	GBNJ3_10788, GBNJ3_15659	GBT10_01969	1	2	1	4
OG0004342	Core	GBG3_07442	GBNJ3_06889, GBNJ3_07769	GBT10_17673	1	2	1	4
OG0004350	Core		GBNJ3_16186, GBNJ3_24899	GBT10_17884	0	2	1	3
OG0004351	Core	GBG3_07460	GBNJ3_01008	GBT10_14097	1	1	1	3
OG0004362	Core	GBG3_07519	GBNJ3_12359	GBT10_21385, GBT10_24039	1	1	2	4
OG0004363	Core	GBG3_07522	GBNJ3_11896, GBNJ3_14701		1	2	0	3
OG0004376	Core	GBG3_11093		GBT10_01329	1	0	1	2
OG0004379	Core	GBG3_18767	GBNJ3_14578	GBT10_20301	1	1	1	3
OG0004393	Core	GBG3_11235			1	0	0	1
OG0004426	Core	GBG3_19814	GBNJ3_12304	GBT10_14332	1	1	1	3
OG0004443	Core			GBT10_13334	0	0	1	1
OG0004448	Core	GBG3_06075	GBNJ3_01351, GBNJ3_15177	GBT10_09365	1	2	1	4
OG0004450	Core	GBG3_06095	GBNJ3_05492, GBNJ3_16786	GBT10_16467	1	2	1	4
OG0004452	Core	GBG3_06100	GBNJ3_03217, GBNJ3_21888	GBT10_13843	1	2	1	4
OG0004470	Core	GBG3_19338	GBNJ3_09871, GBNJ3_22893	GBT10_07222	1	2	1	4
OG0004477	Core	GBG3_18743, GBG3_19354	GBNJ3_06793	GBT10_15347	2	1	1	4
OG0004483	Core	GBG3_19395, GBG3_19409	GBNJ3_10167		2	1	0	3
OG0004490	Core	GBG3_19442	GBNJ3_02453	GBT10_00599, GBT10_07053	1	1	2	4
OG0004493	Core	GBG3_19451	GBNJ3_25414	GBT10_09200, GBT10_16118	1	1	2	4
OG0004501	Core	GBG3_08524	GBNJ3_07486, GBNJ3_15723	GBT10_24670	1	2	1	4
OG0004522	Core	GBG3_03752	GBNJ3_06453, GBNJ3_22686	GBT10_21252	1	2	1	4
OG0004530	Core	GBG3_14938, GBG3_16951		GBT10_05059	2	0	1	3
OG0004534	Core	GBG3_13892	GBNJ3_00022, GBNJ3_06727	GBT10_13540	1	2	1	4
OG0004536	Core	GBG3_10962, GBG3_13900		GBT10_03387	2	0	1	3
OG0004565	Core		GBNJ3_02258	GBT10_01396	0	1	1	2
OG0004567	Core	GBG3_18433	GBNJ3_02895, GBNJ3_08954	GBT10_08491	1	2	1	4
OG0004569	Core	GBG3_05842	GBNJ3_14812	GBT10_12262	1	1	1	3
OG0004578	Core	GBG3_13850	GBNJ3_00442	GBT10_00584, GBT10_15096	1	1	2	4
OG0004592	Core	GBG3_18215		GBT10_02924	1	0	1	2
OG0004630	Core	GBG3_19024	GBNJ3_18466	GBT10_01817, GBT10_03769	1	1	2	4
OG0004674	Core	GBG3_07031	GBNJ3_07237	GBT10_02504	1	1	1	3
OG0004680	Core	GBG3_05969, GBG3_07057	GBNJ3_22432	GBT10_02529	2	1	1	4
OG0004682	Core	GBG3_07073	GBNJ3_24683	GBT10_21674	1	1	1	3
OG0004692	Core	GBG3_07148, GBG3_16332	GBNJ3_08747	GBT10_21470	2	1	1	4
OG0004699	Core		GBNJ3_23901	GBT10_23247	0	1	1	2
OG0004709	Core	GBG3_05815, GBG3_11329	GBNJ3_23991	GBT10_22083	2	1	1	4
OG0004710	Core	GBG3_05818, GBG3_11331	GBNJ3_00481		2	1	0	3
OG0004717	Core	GBG3_11365, GBG3_14631	GBNJ3_08795	GBT10_20729	2	1	1	4
OG0004728	Core	GBG3_01376, GBG3_05544	GBNJ3_10370	GBT10_13404	2	1	1	4
OG0004739	Core	GBG3_10811, GBG3_17678	GBNJ3_08733	GBT10_17248	2	1	1	4
OG0004745	Core	GBG3_03684, GBG3_17702	GBNJ3_22869	GBT10_16626	2	1	1	4
OG0004748	Core	GBG3_17897	GBNJ3_07257	GBT10_08392, GBT10_11069	1	1	2	4
OG0004753	Core	GBG3_17916		GBT10_00131	1	0	1	2
OG0004782	Core	GBG3_18045	GBNJ3_19836	GBT10_13935	1	1	1	3
OG0004783	Core	GBG3_16971, GBG3_17878	GBNJ3_01787	GBT10_15909	2	1	1	4
OG0004801	Core	GBG3_09634, GBG3_19299	GBNJ3_07691	GBT10_02373	2	1	1	4
OG0004803	Core	GBG3_09637, GBG3_19302	GBNJ3_05769		2	1	0	3
OG0004804	Core	GBG3_09638, GBG3_19303	GBNJ3_08904	GBT10_23812	2	1	1	4
OG0004812	Core	GBG3_09438, GBG3_09680	GBNJ3_19095	GBT10_18077	2	1	1	4
OG0004814	Core		GBNJ3_22634	GBT10_14304, GBT10_17428	0	1	2	3
OG0004815	Core	GBG3_09691, GBG3_09791		GBT10_16030	2	0	1	3
OG0004820	Core	GBG3_09717	GBNJ3_16528		1	1	0	2
OG0004821	Core	GBG3_09724		GBT10_00467, GBT10_18761	1	0	2	3
OG0004839	Core		GBNJ3_14270		0	1	0	1
OG0004840	Core	GBG3_09874			1	0	0	1
OG0004842	Core	GBG3_01738			1	0	0	1
OG0004865	Core	GBG3_15209		GBT10_08692	1	0	1	2
OG0004868	Core	GBG3_10183		GBT10_00715	1	0	1	2
OG0004870	Core	GBG3_13827		GBT10_13498	1	0	1	2
OG0004874	Core	GBG3_00659	GBNJ3_10425, GBNJ3_22776	GBT10_06240	1	2	1	4
OG0004875	Core	GBG3_00661		GBT10_06241	1	0	1	2
OG0004899	Core	GBG3_19082		GBT10_23269	1	0	1	2
OG0004906	Core	GBG3_02287, GBG3_09041	GBNJ3_15602	GBT10_13723	2	1	1	4
OG0004908	Core	GBG3_02299, GBG3_09050	GBNJ3_22194	GBT10_07714	2	1	1	4
OG0004912	Core	GBG3_01135, GBG3_11770	GBNJ3_09257	GBT10_05721	2	1	1	4
OG0004954	Core	GBG3_02949	GBNJ3_05022	GBT10_23871	1	1	1	3
OG0004962	Core			GBT10_12639	0	0	1	1
OG0005002	Core	GBG3_09269	GBNJ3_22404, GBNJ3_22405	GBT10_25183	1	2	1	4
OG0005015	Core	GBG3_09556			1	0	0	1
OG0005031	Core	GBG3_10799	GBNJ3_17909	GBT10_07139, GBT10_20037	1	1	2	4
OG0005046	Core	GBG3_01595, GBG3_17619	GBNJ3_06008	GBT10_01618	2	1	1	4
OG0005054	Core	GBG3_16085, GBG3_19189	GBNJ3_03657		2	1	0	3
OG0005078	Core	GBG3_00528		GBT10_11499, GBT10_11500	1	0	2	3
OG0005095	Core	GBG3_13797, GBG3_17753	GBNJ3_22950	GBT10_11548	2	1	1	4
OG0005096	Core	GBG3_02657, GBG3_18484	GBNJ3_08261	GBT10_05589	2	1	1	4
OG0005104	Core			GBT10_01457, GBT10_19763	0	0	2	2
OG0005115	Core	GBG3_00176, GBG3_17478	GBNJ3_16882	GBT10_06929	2	1	1	4
OG0005136	Core			GBT10_09701	0	0	1	1
OG0005160	Core	GBG3_16822	GBNJ3_19862, GBNJ3_21914	GBT10_04051	1	2	1	4
OG0005183	Core	GBG3_16911	GBNJ3_20549, GBNJ3_20550	GBT10_23828	1	2	1	4
OG0005191	Core	GBG3_14731, GBG3_16944	GBNJ3_18530		2	1	0	3
OG0005192	Core	GBG3_14741	GBNJ3_01211	GBT10_10889, GBT10_14445	1	1	2	4
OG0005219	Core	GBG3_18922, GBG3_19062	GBNJ3_13627	GBT10_21525	2	1	1	4
OG0005239	Core	GBG3_13432	GBNJ3_22497	GBT10_12137	1	1	1	3
OG0005240	Core		GBNJ3_25133	GBT10_12141, GBT10_22335	0	1	2	3
OG0005241	Core	GBG3_00119, GBG3_13447	GBNJ3_03996	GBT10_12864	2	1	1	4
OG0005243	Core	GBG3_00804, GBG3_13451		GBT10_13804	2	0	1	3
OG0005245	Core	GBG3_13465			1	0	0	1
OG0005246	Core	GBG3_02156, GBG3_13466	GBNJ3_10451	GBT10_11609	2	1	1	4
OG0005255	Core	GBG3_13502	GBNJ3_15886	GBT10_10554, GBT10_17787	1	1	2	4
OG0005297	Core	GBG3_15570, GBG3_16093		GBT10_10791	2	0	1	3
OG0005313	Core	GBG3_07846			1	0	0	1
OG0005347	Core		GBNJ3_00236		0	1	0	1
OG0005348	Core	GBG3_03631	GBNJ3_10132		1	1	0	2
OG0005352	Core	GBG3_00156	GBNJ3_04058	GBT10_10122	1	1	1	3
OG0005358	Core	GBG3_14060	GBNJ3_22978, GBNJ3_24713		1	2	0	3
OG0005367	Core	GBG3_05652, GBG3_14095	GBNJ3_08344	GBT10_17496	2	1	1	4
OG0005378	Core	GBG3_01766, GBG3_10779			2	0	0	2
OG0005379	Core	GBG3_14127	GBNJ3_08981	GBT10_11196	1	1	1	3
OG0005381	Core	GBG3_14128	GBNJ3_08978		1	1	0	2
OG0005396	Core	GBG3_06602, GBG3_18812	GBNJ3_04493		2	1	0	3
OG0005425	Core	GBG3_04835, GBG3_07735	GBNJ3_14221	GBT10_22016	2	1	1	4
OG0005442	Core	GBG3_02161, GBG3_03480	GBNJ3_01454	GBT10_13151	2	1	1	4
OG0005446	Core	GBG3_02356, GBG3_08750	GBNJ3_01820	GBT10_05961	2	1	1	4
OG0005452	Core	GBG3_16174	GBNJ3_15941	GBT10_09841, GBT10_15875	1	1	2	4
OG0005464	Core	GBG3_16212	GBNJ3_10115, GBNJ3_23731	GBT10_06806	1	2	1	4
OG0005466	Core	GBG3_16216	GBNJ3_09294		1	1	0	2
OG0005467	Core	GBG3_02622, GBG3_06330	GBNJ3_22568	GBT10_23056	2	1	1	4
OG0005469	Core		GBNJ3_19645		0	1	0	1
OG0005485	Core	GBG3_02413	GBNJ3_01502		1	1	0	2
OG0005486	Core	GBG3_02416	GBNJ3_01132	GBT10_17574	1	1	1	3
OG0005510	Core	GBG3_03648		GBT10_18072	1	0	1	2
OG0005516	Core		GBNJ3_00482, GBNJ3_05169		0	2	0	2
OG0005521	Core	GBG3_02713, GBG3_08845	GBNJ3_10728	GBT10_20860	2	1	1	4
OG0005558	Core	GBG3_11393	GBNJ3_00063, GBNJ3_07476	GBT10_15707	1	2	1	4
OG0005559	Core	GBG3_01917	GBNJ3_09110, GBNJ3_21193	GBT10_20078	1	2	1	4
OG0005562	Core	GBG3_01936	GBNJ3_12479	GBT10_07107, GBT10_17557	1	1	2	4
OG0005588	Core	GBG3_02075, GBG3_02392	GBNJ3_09420	GBT10_22980	2	1	1	4
OG0005589	Core	GBG3_02079, GBG3_02401		GBT10_03517	2	0	1	3
OG0005611	Core	GBG3_06559	GBNJ3_02297	GBT10_23471	1	1	1	3
OG0005616	Core			GBT10_23783	0	0	1	1
OG0005618	Core	GBG3_00871		GBT10_23799	1	0	1	2
OG0005625	Core	GBG3_02812, GBG3_02813		GBT10_20071	2	0	1	3
OG0005632	Core	GBG3_09970, GBG3_18962	GBNJ3_00830	GBT10_25148	2	1	1	4
OG0005633	Core	GBG3_05343, GBG3_09975		GBT10_03992	2	0	1	3
OG0005636	Core	GBG3_01768	GBNJ3_09760, GBNJ3_24719		1	2	0	3
OG0005659	Core	GBG3_15070, GBG3_19704	GBNJ3_06282		2	1	0	3
OG0005666	Core	GBG3_04675, GBG3_04710	GBNJ3_02980	GBT10_00483	2	1	1	4
OG0005677	Core	GBG3_08447		GBT10_07086	1	0	1	2
OG0005687	Core	GBG3_01673, GBG3_14207	GBNJ3_06920	GBT10_11576	2	1	1	4
OG0005698	Core	GBG3_11278, GBG3_12258	GBNJ3_14803	GBT10_05664	2	1	1	4
OG0005706	Core	GBG3_15585	GBNJ3_23005		1	1	0	2
OG0005711	Core	GBG3_15596	GBNJ3_25554	GBT10_04168	1	1	1	3
OG0005719	Core	GBG3_11494		GBT10_22848	1	0	1	2
OG0005749	Core	GBG3_05529	GBNJ3_21230	GBT10_07665, GBT10_17232	1	1	2	4
OG0005761	Core	GBG3_11041	GBNJ3_05662, GBNJ3_09522	GBT10_22409	1	2	1	4
OG0005769	Core	GBG3_11100, GBG3_15376	GBNJ3_16485	GBT10_11998	2	1	1	4
OG0005784	Core			GBT10_05043, GBT10_14984	0	0	2	2
OG0005791	Core	GBG3_03590		GBT10_07861	1	0	1	2
OG0005799	Core		GBNJ3_05524, GBNJ3_21093	GBT10_23438	0	2	1	3
OG0005806	Core	GBG3_08195, GBG3_09515	GBNJ3_00977	GBT10_16432	2	1	1	4
OG0005813	Core	GBG3_09535	GBNJ3_11671	GBT10_14560, GBT10_14836	1	1	2	4
OG0005815	Core	GBG3_00370, GBG3_08163	GBNJ3_14641	GBT10_14906	2	1	1	4
OG0005828	Core	GBG3_15354, GBG3_19166	GBNJ3_11255	GBT10_19651	2	1	1	4
OG0005839	Core			GBT10_02221	0	0	1	1
OG0005841	Core	GBG3_05674			1	0	0	1
OG0005866	Core	GBG3_03937	GBNJ3_01626, GBNJ3_01769		1	2	0	3
OG0005907	Core	GBG3_08877, GBG3_11200	GBNJ3_23037	GBT10_08308	2	1	1	4
OG0005908	Core	GBG3_08874			1	0	0	1
OG0005909	Core		GBNJ3_08457		0	1	0	1
OG0005912	Core		GBNJ3_20513		0	1	0	1
OG0005914	Core	GBG3_08863, GBG3_11216	GBNJ3_00789	GBT10_20137	2	1	1	4
OG0005917	Core	GBG3_11220			1	0	0	1
OG0005926	Core		GBNJ3_14185	GBT10_12208	0	1	1	2
OG0005932	Core	GBG3_12425	GBNJ3_18985	GBT10_02613	1	1	1	3
OG0005936	Core	GBG3_12464		GBT10_17419	1	0	1	2
OG0005942	Core	GBG3_10318	GBNJ3_12740	GBT10_20882	1	1	1	3
OG0005948	Core	GBG3_19906	GBNJ3_08915	GBT10_14638	1	1	1	3
OG0005964	Core		GBNJ3_21601		0	1	0	1
OG0005970	Core	GBG3_03861, GBG3_14613	GBNJ3_13007		2	1	0	3
OG0005972	Core	GBG3_07299, GBG3_08287	GBNJ3_01389	GBT10_06457	2	1	1	4
OG0005973	Core	GBG3_08292	GBNJ3_17242	GBT10_17275	1	1	1	3
OG0005977	Core	GBG3_07321, GBG3_08308	GBNJ3_03325	GBT10_09184	2	1	1	4
OG0005981	Core	GBG3_07360	GBNJ3_15209	GBT10_14841	1	1	1	3
OG0005985	Core	GBG3_18002	GBNJ3_00837, GBNJ3_10753	GBT10_16396	1	2	1	4
OG0006009	Core	GBG3_03876	GBNJ3_01360	GBT10_15214, GBT10_15736	1	1	2	4
OG0006024	Core	GBG3_01571	GBNJ3_16806	GBT10_07191	1	1	1	3
OG0006026	Core	GBG3_04351, GBG3_04352	GBNJ3_12004	GBT10_06411	2	1	1	4
OG0006054	Core		GBNJ3_24326		0	1	0	1
OG0006062	Core	GBG3_07850, GBG3_12376	GBNJ3_25055	GBT10_24350	2	1	1	4
OG0006063	Core	GBG3_09998	GBNJ3_25053		1	1	0	2
OG0006064	Core	GBG3_07851, GBG3_09997			2	0	0	2
OG0006066	Core	GBG3_08688			1	0	0	1
OG0006077	Core	GBG3_05983	GBNJ3_03771	GBT10_07880, GBT10_09453	1	1	2	4
OG0006078	Core	GBG3_02641, GBG3_09358		GBT10_07232	2	0	1	3
OG0006081	Core	GBG3_09456	GBNJ3_17537	GBT10_15571	1	1	1	3
OG0006086	Core		GBNJ3_10682	GBT10_05314	0	1	1	2
OG0006109	Core	GBG3_02569			1	0	0	1
OG0006117	Core	GBG3_02596, GBG3_13585	GBNJ3_06528	GBT10_12721	2	1	1	4
OG0006120	Core	GBG3_02602, GBG3_13933	GBNJ3_19104	GBT10_05555	2	1	1	4
OG0006140	Core		GBNJ3_11876	GBT10_04203	0	1	1	2
OG0006146	Core	GBG3_03503	GBNJ3_11579	GBT10_02892	1	1	1	3
OG0006171	Core	GBG3_01796	GBNJ3_02413, GBNJ3_20969	GBT10_14642	1	2	1	4
OG0006172	Core	GBG3_01798	GBNJ3_20971	GBT10_03481	1	1	1	3
OG0006173	Core	GBG3_01800	GBNJ3_02844	GBT10_08995, GBT10_11410	1	1	2	4
OG0006176	Core	GBG3_14845, GBG3_17258	GBNJ3_07886	GBT10_12782	2	1	1	4
OG0006179	Core	GBG3_17268	GBNJ3_13656	GBT10_16487	1	1	1	3
OG0006197	Core	GBG3_12094		GBT10_12972	1	0	1	2
OG0006200	Core	GBG3_03695	GBNJ3_13663	GBT10_07405, GBT10_19347	1	1	2	4
OG0006220	Core	GBG3_03819	GBNJ3_02164	GBT10_00098	1	1	1	3
OG0006222	Core	GBG3_03828	GBNJ3_22488	GBT10_22165	1	1	1	3
OG0006245	Core		GBNJ3_19282	GBT10_04696	0	1	1	2
OG0006247	Core	GBG3_05394			1	0	0	1
OG0006277	Core	GBG3_01277, GBG3_18322	GBNJ3_16989	GBT10_20053	2	1	1	4
OG0006289	Core	GBG3_12514, GBG3_14913	GBNJ3_14190	GBT10_09027	2	1	1	4
OG0006318	Core	GBG3_06548, GBG3_09859	GBNJ3_23555	GBT10_05101	2	1	1	4
OG0006321	Core		GBNJ3_14804, GBNJ3_17786	GBT10_12900	0	2	1	3
OG0006324	Core	GBG3_12386		GBT10_14589	1	0	1	2
OG0006325	Core		GBNJ3_21791	GBT10_22964	0	1	1	2
OG0006331	Core	GBG3_03417, GBG3_07538	GBNJ3_02052	GBT10_04796	2	1	1	4
OG0006332	Core	GBG3_03424, GBG3_03425	GBNJ3_12792		2	1	0	3
OG0006340	Core	GBG3_12396	GBNJ3_10036	GBT10_02312	1	1	1	3
OG0006342	Core		GBNJ3_11123	GBT10_12402	0	1	1	2
OG0006347	Core	GBG3_11145			1	0	0	1
OG0006378	Core			GBT10_09320	0	0	1	1
OG0006395	Core	GBG3_14206	GBNJ3_19913	GBT10_15645	1	1	1	3
OG0006400	Core	GBG3_14230	GBNJ3_24422	GBT10_17800	1	1	1	3
OG0006404	Core	GBG3_14251	GBNJ3_14647, GBNJ3_25704	GBT10_18481	1	2	1	4
OG0006405	Core	GBG3_14253	GBNJ3_04973, GBNJ3_24164	GBT10_24269	1	2	1	4
OG0006406	Core	GBG3_14262	GBNJ3_24155	GBT10_00613, GBT10_10121	1	1	2	4
OG0006408	Core	GBG3_14265	GBNJ3_03747	GBT10_19600	1	1	1	3
OG0006442	Core	GBG3_04925, GBG3_08806	GBNJ3_09940	GBT10_20899	2	1	1	4
OG0006450	Core			GBT10_17768	0	0	1	1
OG0006518	Core			GBT10_05778	0	0	1	1
OG0006555	Core		GBNJ3_25396	GBT10_14307	0	1	1	2
OG0006591	Core		GBNJ3_16906		0	1	0	1
OG0006601	Core	GBG3_18182	GBNJ3_01131		1	1	0	2
OG0006620	Core	GBG3_14423			1	0	0	1
OG0006631	Core	GBG3_09867	GBNJ3_18523		1	1	0	2
OG0006636	Core	GBG3_03422	GBNJ3_13326, GBNJ3_20238		1	2	0	3
OG0006639	Core			GBT10_09001	0	0	1	1
OG0006655	Core		GBNJ3_18614		0	1	0	1
OG0006657	Core		GBNJ3_00238, GBNJ3_13311	GBT10_23522	0	2	1	3
OG0006668	Core	GBG3_06233, GBG3_10839	GBNJ3_20559	GBT10_18834	2	1	1	4
OG0006670	Core			GBT10_09068, GBT10_17341	0	0	2	2
OG0006683	Core	GBG3_06326	GBNJ3_24468	GBT10_02207	1	1	1	3
OG0006698	Core	GBG3_04412, GBG3_11880	GBNJ3_19682	GBT10_09044	2	1	1	4
OG0006710	Core	GBG3_11938		GBT10_03053	1	0	1	2
OG0006733	Core	GBG3_12026	GBNJ3_07945	GBT10_20126	1	1	1	3
OG0006734	Core	GBG3_12027			1	0	0	1
OG0006735	Core	GBG3_12028	GBNJ3_24883	GBT10_00107, GBT10_14352	1	1	2	4
OG0006745	Core	GBG3_04550, GBG3_12068	GBNJ3_24111		2	1	0	3
OG0006754	Core	GBG3_01179, GBG3_15637	GBNJ3_16704	GBT10_24620	2	1	1	4
OG0006756	Core			GBT10_11951	0	0	1	1
OG0006774	Core		GBNJ3_17043		0	1	0	1
OG0006783	Core	GBG3_04097	GBNJ3_08370	GBT10_20221	1	1	1	3
OG0006784	Core	GBG3_13197		GBT10_16246	1	0	1	2
OG0006793	Core	GBG3_04151, GBG3_10016	GBNJ3_23674	GBT10_24475	2	1	1	4
OG0006823	Core			GBT10_07823	0	0	1	1
OG0006837	Core	GBG3_14820	GBNJ3_07656	GBT10_17899, GBT10_20611	1	1	2	4
OG0006839	Core	GBG3_14824			1	0	0	1
OG0006842	Core	GBG3_09049		GBT10_02871, GBT10_03067	1	0	2	3
OG0006859	Core	GBG3_10699	GBNJ3_02917, GBNJ3_06602	GBT10_10539	1	2	1	4
OG0006884	Core	GBG3_10440, GBG3_14402	GBNJ3_02445	GBT10_14270	2	1	1	4
OG0006891	Core	GBG3_16645	GBNJ3_18714, GBNJ3_18715	GBT10_13612	1	2	1	4
OG0006899	Core	GBG3_16676			1	0	0	1
OG0006912	Core	GBG3_16714	GBNJ3_11700	GBT10_09988, GBT10_15249	1	1	2	4
OG0006920	Core	GBG3_04942	GBNJ3_02970, GBNJ3_10040	GBT10_17522	1	2	1	4
OG0006921	Core	GBG3_01860	GBNJ3_05759, GBNJ3_22299	GBT10_10166	1	2	1	4
OG0006945	Core	GBG3_14451		GBT10_07611	1	0	1	2
OG0006950	Core	GBG3_09023	GBNJ3_06218, GBNJ3_11444	GBT10_17848	1	2	1	4
OG0006964	Core	GBG3_08394	GBNJ3_15966, GBNJ3_17278	GBT10_11494	1	2	1	4
OG0006967	Core		GBNJ3_11723	GBT10_09920	0	1	1	2
OG0006979	Core	GBG3_04940, GBG3_08218	GBNJ3_10272	GBT10_01326	2	1	1	4
OG0006994	Core	GBG3_07335, GBG3_08351		GBT10_08183	2	0	1	3
OG0007000	Core	GBG3_16329	GBNJ3_17778	GBT10_19718, GBT10_20074	1	1	2	4
OG0007001	Core	GBG3_16350	GBNJ3_15105, GBNJ3_18027	GBT10_07762	1	2	1	4
OG0007008	Core	GBG3_16362	GBNJ3_06533, GBNJ3_07772	GBT10_10281	1	2	1	4
OG0007011	Core	GBG3_01395	GBNJ3_14652, GBNJ3_24034	GBT10_23464	1	2	1	4
OG0007014	Core			GBT10_05140	0	0	1	1
OG0007016	Core	GBG3_16389	GBNJ3_15794		1	1	0	2
OG0007042	Core	GBG3_01460	GBNJ3_23720	GBT10_10859	1	1	1	3
OG0007066	Core	GBG3_05126, GBG3_18751		GBT10_01117	2	0	1	3
OG0007082	Core	GBG3_09763	GBNJ3_25102	GBT10_01968	1	1	1	3
OG0007098	Core	GBG3_02139	GBNJ3_03081	GBT10_18546, GBT10_20920	1	1	2	4
OG0007113	Core		GBNJ3_02262	GBT10_11681, GBT10_20526	0	1	2	3
OG0004165	G3-specific	GBG3_04272, GBG3_04281, GBG3_06853, GBG3_18535			4	0	0	4
OG0007149	NJ3-specific		GBNJ3_11608, GBNJ3_16789, GBNJ3_19277, GBNJ3_22524		0	4	0	4
OG0007484	T10-specific			GBT10_11751, GBT10_18373, GBT10_20215, GBT10_20664	0	0	4	4
OG0007497	T10-specific			GBT10_01367, GBT10_01750, GBT10_08388, GBT10_17578	0	0	4	4

## Sheet: Supplementary Table S5
Supplementary Table S5: List of secreted proteins predicted from the genomes of three strains of G. boninense
Orthofinder							Blast2GO Annotation			PHI-base		Swissprot	InterPro			Pfam		dbCAN		MEROPS	eggNOG			BUSCO
Orthogroup category	Orthogroup ID	Assigned ID	Recommended Protein name	Effector prediction	Class	Subclass	Annotated_GO ID	Annotated_GO Term	Annotated_GO Category	PHI-base_Protein name	PHI-base_Phenotype	SwissProt_Protein name	InterPro Accession	InterPro Name	InterPro Signatures	Domain	Description	CA annotation	Family	MEROPS_Proten name	eggNOG_Annotation	eggNOG_Category	eggNOG_Pfam	BUSCO_Protein name
Accessory (G3-NJ3)	OG0000005	GBG3_01601	Abhydrolase_4 domain-containing protein	N	Peptidase	Serine peptidase	-	-	-	-	-	-	noIPR;IPR013087;IPR000073;noIPR;IPR029058;noIPR;IPR013595;noIPR;IPR013087;IPR013087;IPR013087;IPR013087;IPR013087;IPR029058;IPR036236	Nucleotidyltransferase superfamily;Zinc finger C2H2-type;Alpha/beta hydrolase fold-1;Alpha/beta hydrolase fold-1;Alpha/Beta hydrolase fold;Alpha/Beta hydrolase fold;Peptidase S33 tripeptidyl aminopeptidase-like, C-terminal;Peptidase S33 tripeptidyl aminopeptidase-like, C-terminal;Zinc finger C2H2-type;Zinc finger C2H2-type;Zinc finger C2H2-type;Zinc finger C2H2-type;Zinc finger C2H2-type;Alpha/Be…	Coil (COILS);SM00355 (SMART);PF00561 (PFAM);G3DSA:3.30.160.60 (GENE3D);G3DSA:3.40.50.1820 (GENE3D);PF12874 (PFAM);PF08386 (PFAM);PTHR43487 (PANTHER);PS00028 (PROSITE_PATTERNS);PS00028 (PROSITE_PATTERNS);PS00028 (PROSITE_PATTERNS);PS50157 (PROSITE_PROFILES);PS50157 (PROSITE_PROFILES);SSF53474 (SUPERFAMILY);SSF57667 (SUPERFAMILY)	Abhydrolase_4	TAP-like protein	-	-	-	to MEROPS serine peptidase family S33	Function unknown	Abhydrolase_1,Abhydrolase_4	-
		GBG3_01610	Carboxylesterase B	N	Carboxylesterase	Carboxylesterase	GO:0110165	cellular anatomical entity	Cellular Component	-	-	Carboxylesterase B (EC 3.1.1.-)	noIPR;IPR000073;IPR029058;IPR013595;noIPR;IPR029058	F-box-like domain superfamily;Alpha/beta hydrolase fold-1;Alpha/Beta hydrolase fold;Peptidase S33 tripeptidyl aminopeptidase-like, C-terminal;Peptidase S33 tripeptidyl aminopeptidase-like, C-terminal;Alpha/Beta hydrolase fold	Coil (COILS);PF00561 (PFAM);G3DSA:3.40.50.1820 (GENE3D);PF08386 (PFAM);PTHR43487 (PANTHER);SSF53474 (SUPERFAMILY)	Abhydrolase_4	TAP-like protein	-	-	-	to MEROPS serine peptidase family S33	Function unknown	Abhydrolase_4	-
		GBG3_07677	Carboxylesterase B	N	Carboxylesterase	Carboxylesterase	GO:0110165	cellular anatomical entity	Cellular Component	-	-	Carboxylesterase B (EC 3.1.1.-)	IPR013595;IPR000073;IPR029058;noIPR;IPR029058	Peptidase S33 tripeptidyl aminopeptidase-like, C-terminal;Alpha/beta hydrolase fold-1;Alpha/Beta hydrolase fold;Alpha/Beta hydrolase fold;Alpha/Beta hydrolase fold	PF08386 (PFAM);PF00561 (PFAM);G3DSA:3.40.50.1820 (GENE3D);PTHR43487 (PANTHER);SSF53474 (SUPERFAMILY)	Abhydrolase_4	TAP-like protein	-	-	-	to MEROPS serine peptidase family S33	Function unknown	Abhydrolase_1,Abhydrolase_4	-
		GBG3_07678	Carboxylesterase B	N	Carboxylesterase	Carboxylesterase	GO:0110165	cellular anatomical entity	Cellular Component	-	-	Carboxylesterase B (EC 3.1.1.-)	IPR000073;IPR013595;IPR029058;noIPR;IPR029058	Alpha/beta hydrolase fold-1;Peptidase S33 tripeptidyl aminopeptidase-like, C-terminal;Alpha/Beta hydrolase fold;Alpha/Beta hydrolase fold;Alpha/Beta hydrolase fold	PF00561 (PFAM);PF08386 (PFAM);G3DSA:3.40.50.1820 (GENE3D);PTHR43487 (PANTHER);SSF53474 (SUPERFAMILY)	Abhydrolase_4	TAP-like protein	-	-	-	to MEROPS serine peptidase family S33	Function unknown	Abhydrolase_1,Abhydrolase_4	-
		GBG3_07679	Carboxylesterase B	N	Carboxylesterase	Carboxylesterase	GO:0110165	cellular anatomical entity	Cellular Component	-	-	Carboxylesterase B (EC 3.1.1.-)	IPR000073;IPR013595;IPR029058;noIPR;IPR029058	Alpha/beta hydrolase fold-1;Peptidase S33 tripeptidyl aminopeptidase-like, C-terminal;Alpha/Beta hydrolase fold;Alpha/Beta hydrolase fold;Alpha/Beta hydrolase fold	PF00561 (PFAM);PF08386 (PFAM);G3DSA:3.40.50.1820 (GENE3D);PTHR43487 (PANTHER);SSF53474 (SUPERFAMILY)	Abhydrolase_4	TAP-like protein	-	-	-	to MEROPS serine peptidase family S33	Function unknown	Abhydrolase_1,Abhydrolase_4	-
		GBG3_07878	Serine protease Hip1	N	Peptidase	Serine peptidase	GO:0110165	cellular anatomical entity	Cellular Component	-	-	Serine protease Hip1 (EC 3.4.21.-) (Hydrolase important for pathogenesis 1) (Serine hydrolase Hip1)	IPR013595;IPR000073;IPR029058;noIPR;IPR029058	Peptidase S33 tripeptidyl aminopeptidase-like, C-terminal;Alpha/beta hydrolase fold-1;Alpha/Beta hydrolase fold;Alpha/Beta hydrolase fold;Alpha/Beta hydrolase fold	PF08386 (PFAM);PF00561 (PFAM);G3DSA:3.40.50.1820 (GENE3D);PTHR43487 (PANTHER);SSF53474 (SUPERFAMILY)	Abhydrolase_4	TAP-like protein	-	-	-	-	-	-	-
		GBG3_17639	Carboxylesterase B	N	Carboxylesterase	Carboxylesterase	GO:0110165	cellular anatomical entity	Cellular Component	-	-	Carboxylesterase B (EC 3.1.1.-)	noIPR;IPR029058;IPR013595;noIPR;IPR029058	Dimeric alpha-beta barrel;Alpha/Beta hydrolase fold;Peptidase S33 tripeptidyl aminopeptidase-like, C-terminal;Peptidase S33 tripeptidyl aminopeptidase-like, C-terminal;Alpha/Beta hydrolase fold	Coil (COILS);G3DSA:3.40.50.1820 (GENE3D);PF08386 (PFAM);PTHR43487 (PANTHER);SSF53474 (SUPERFAMILY)	Abhydrolase_4	TAP-like protein	-	-	-	to MEROPS serine peptidase family S33	Function unknown	Abhydrolase_4	-
		GBG3_17642	Serine protease Hip1	N	Peptidase	Serine peptidase	GO:0110165	cellular anatomical entity	Cellular Component	-	-	Serine protease Hip1 (EC 3.4.21.-) (Hydrolase important for pathogenesis 1) (Serine hydrolase Hip1)	IPR029058;IPR013595;noIPR;IPR029058	Alpha/Beta hydrolase fold;Peptidase S33 tripeptidyl aminopeptidase-like, C-terminal;Peptidase S33 tripeptidyl aminopeptidase-like, C-terminal;Alpha/Beta hydrolase fold	G3DSA:3.40.50.1820 (GENE3D);PF08386 (PFAM);PTHR43487 (PANTHER);SSF53474 (SUPERFAMILY)	Abhydrolase_4	TAP-like protein	-	-	-	-	-	-	-
		GBNJ3_02923	Carboxylesterase B	N	Carboxylesterase	Carboxylesterase	GO:0110165	cellular anatomical entity	Cellular Component	-	-	Carboxylesterase B (EC 3.1.1.-)	noIPR;IPR000073;IPR013595;IPR029058;noIPR;IPR029058	14-3-3 domain superfamily;Alpha/beta hydrolase fold-1;Peptidase S33 tripeptidyl aminopeptidase-like, C-terminal;Alpha/Beta hydrolase fold;Alpha/Beta hydrolase fold;Alpha/Beta hydrolase fold	Coil (COILS);PF00561 (PFAM);PF08386 (PFAM);G3DSA:3.40.50.1820 (GENE3D);PTHR43487 (PANTHER);SSF53474 (SUPERFAMILY)	Abhydrolase_4	TAP-like protein	-	-	-	to MEROPS serine peptidase family S33	Function unknown	Abhydrolase_1,Abhydrolase_4	-
		GBNJ3_07289	Carboxylesterase B	N	Carboxylesterase	Carboxylesterase	GO:0110165	cellular anatomical entity	Cellular Component	-	-	Carboxylesterase B (EC 3.1.1.-)	IPR013595;IPR000073;IPR029058;noIPR;noIPR;IPR029058	Peptidase S33 tripeptidyl aminopeptidase-like, C-terminal;Alpha/beta hydrolase fold-1;Alpha/Beta hydrolase fold;Alpha/Beta hydrolase fold;Alpha/Beta hydrolase fold;Alpha/Beta hydrolase fold	PF08386 (PFAM);PF00561 (PFAM);G3DSA:3.40.50.1820 (GENE3D);mobidb-lite (MOBIDB_LITE);PTHR43487 (PANTHER);SSF53474 (SUPERFAMILY)	Abhydrolase_4	TAP-like protein	-	-	-	to MEROPS serine peptidase family S33	Function unknown	Abhydrolase_1,Abhydrolase_4	-
	OG0001022	GBG3_11374	SKP1/BTB/POZ domain superfamily	N	Other	Other	-	-	-	-	-	-	noIPR;noIPR;noIPR	SKP1/BTB/POZ domain superfamily;SKP1/BTB/POZ domain superfamily;SKP1/BTB/POZ domain superfamily	mobidb-lite (MOBIDB_LITE);PTHR37487:SF2 (PANTHER);PTHR37487 (PANTHER)	-	-	-	-	-	-	-	-	-
		GBG3_12844	Unknown protein	N	Unannotated	Unannotated	-	-	-	-	-	-	-	-	-	-	-	-	-	-	-	-	-	-
		GBG3_14632	SKP1/BTB/POZ domain superfamily	N	Other	Other	-	-	-	-	-	-	noIPR;noIPR;noIPR	SKP1/BTB/POZ domain superfamily;SKP1/BTB/POZ domain superfamily;SKP1/BTB/POZ domain superfamily	mobidb-lite (MOBIDB_LITE);PTHR37487:SF2 (PANTHER);PTHR37487 (PANTHER)	-	-	-	-	-	-	-	-	-
		GBNJ3_01411	SKP1/BTB/POZ domain superfamily	N	Other	Other	-	-	-	-	-	-	noIPR;noIPR;noIPR	SKP1/BTB/POZ domain superfamily;SKP1/BTB/POZ domain superfamily;SKP1/BTB/POZ domain superfamily	mobidb-lite (MOBIDB_LITE);PTHR37487:SF2 (PANTHER);PTHR37487 (PANTHER)	-	-	-	-	-	-	-	-	-
		GBNJ3_23708	Unknown protein	N	Unannotated	Unannotated	-	-	-	-	-	-	-	-	-	-	-	-	-	-	-	-	-	-
		GBNJ3_24402	Unknown protein	N	Unannotated	Unannotated	-	-	-	-	-	-	-	-	-	-	-	-	-	-	-	-	-	-
	OG0001249	GBG3_01649	Cytochrome P450 monooxygenase CLM2	N	Other	Cytochrome P450 protein family	GO:0016491	oxidoreductase activity	Molecular Function	Cytochrome P450 monooxygenase CLM2 (EC 1.-.-.-) (Culmorin biosynthesis protein 2)	increased_virulence_(hypervirulence)	Cytochrome P450 monooxygenase 98 (EC 1.-.-.-)	IPR001128;IPR002401;IPR001128;IPR036396;noIPR;IPR017972;IPR036396	Cytochrome P450;Cytochrome P450, E-class, group I;Cytochrome P450;Cytochrome P450 superfamily;Cytochrome P450 superfamily;Cytochrome P450, conserved site;Cytochrome P450 superfamily	PR00385 (PRINTS);PR00463 (PRINTS);PF00067 (PFAM);G3DSA:1.10.630.10 (GENE3D);PTHR46300 (PANTHER);PS00086 (PROSITE_PATTERNS);SSF48264 (SUPERFAMILY)	p450	Cytochrome P450	-	-	-	Cytochrome P450	Secondary metabolites biosynthesis, transport, and catabolism	p450	-
		GBG3_01650	Cytochrome P450 monooxygenase CLM2	N	Other	Cytochrome P450 protein family	-	-	-	Cytochrome P450 monooxygenase CLM2 (EC 1.-.-.-) (Culmorin biosynthesis protein 2)	increased_virulence_(hypervirulence)	Cytochrome P450 monooxygenase 98 (EC 1.-.-.-)	IPR002401;IPR001128;IPR001128;IPR036396;noIPR;IPR017972;IPR036396	Cytochrome P450, E-class, group I;Cytochrome P450;Cytochrome P450;Cytochrome P450 superfamily;Cytochrome P450 superfamily;Cytochrome P450, conserved site;Cytochrome P450 superfamily	PR00463 (PRINTS);PR00385 (PRINTS);PF00067 (PFAM);G3DSA:1.10.630.10 (GENE3D);PTHR46300 (PANTHER);PS00086 (PROSITE_PATTERNS);SSF48264 (SUPERFAMILY)	p450	Cytochrome P450	-	-	-	Cytochrome P450	Secondary metabolites biosynthesis, transport, and catabolism	p450	-
	OG0001534	GBG3_05533	Exopolygalacturonase (ExoPG)	E	CAZy	CWDE	GO:0016787	hydrolase activity	Molecular Function	Exopolygalacturonase (ExoPG) (EC 3.2.1.67) (Galacturan 1,4-alpha-galacturonidase) (Poly(1,4-alpha-D-galacturonide)galacturonohydrolase)	unaffected_pathogenicity	Putative galacturan 1,4-alpha-galacturonidase A (EC 3.2.1.67) (Exopolygalacturonase A) (Exorhamnogalacturonase A) (Poly(1,4-alpha-D-galacturonide)galacturonohydrolase A)	IPR012334;IPR000743;noIPR;noIPR;noIPR;IPR011050	Pectin lyase fold;Glycoside hydrolase, family 28;Glycoside hydrolase, family 28;Glycoside hydrolase, family 28;Glycoside hydrolase, family 28;Pectin lyase fold/virulence factor	G3DSA:2.160.20.10 (GENE3D);PF00295 (PFAM);mobidb-lite (MOBIDB_LITE);PTHR31736 (PANTHER);PTHR31736:SF12 (PANTHER);SSF51126 (SUPERFAMILY)	Glyco_hydro_28	Glycosyl hydrolases family 28	GH	GH28	-	Glycosyl hydrolases family 28	Carbohydrate transport and metabolism	Glyco_hydro_28	-
		GBNJ3_08406	Exopolygalacturonase (ExoPG)	N	CAZy	CWDE	GO:0016787	hydrolase activity	Molecular Function	Exopolygalacturonase (ExoPG) (EC 3.2.1.67) (Galacturan 1,4-alpha-galacturonidase) (Poly(1,4-alpha-D-galacturonide)galacturonohydrolase)	unaffected_pathogenicity	Putative galacturan 1,4-alpha-galacturonidase A (EC 3.2.1.67) (Exopolygalacturonase A) (Exorhamnogalacturonase A) (Poly(1,4-alpha-D-galacturonide)galacturonohydrolase A)	IPR000743;IPR012334;noIPR;noIPR;IPR011050	Glycoside hydrolase, family 28;Pectin lyase fold;Pectin lyase fold;Pectin lyase fold;Pectin lyase fold/virulence factor	PF00295 (PFAM);G3DSA:2.160.20.10 (GENE3D);PTHR31736 (PANTHER);PTHR31736:SF12 (PANTHER);SSF51126 (SUPERFAMILY)	Glyco_hydro_28	Glycosyl hydrolases family 28	GH	GH28	-	Glycosyl hydrolases family 28	Carbohydrate transport and metabolism	Glyco_hydro_28	-
		GBNJ3_11503	Exopolygalacturonase (ExoPG)	E	CAZy	CWDE	GO:0005975;GO:0009987;GO:0016798;GO:0043170;GO:0110165	carbohydrate metabolic process;cellular process;hydrolase activity, acting on glycosyl bonds;macromolecule metabolic process;cellular anatomical entity	Biological Process;Biological Process;Molecular Function;Biological Process;Cellular Component	Exopolygalacturonase (ExoPG) (EC 3.2.1.67) (Galacturan 1,4-alpha-galacturonidase) (Poly(1,4-alpha-D-galacturonide)galacturonohydrolase)	unaffected_pathogenicity	Putative galacturan 1,4-alpha-galacturonidase A (EC 3.2.1.67) (Exopolygalacturonase A) (Exorhamnogalacturonase A) (Poly(1,4-alpha-D-galacturonide)galacturonohydrolase A)	IPR012334;noIPR;noIPR;IPR011050	Pectin lyase fold;Pectin lyase fold;Pectin lyase fold;Pectin lyase fold/virulence factor	G3DSA:2.160.20.10 (GENE3D);PTHR31736 (PANTHER);PTHR31736:SF12 (PANTHER);SSF51126 (SUPERFAMILY)	-	-	-	-	-	Glycosyl hydrolases family 28	Carbohydrate transport and metabolism	-	-
		GBNJ3_14927	Exopolygalacturonase (ExoPG)	E	CAZy	CWDE	GO:0016787	hydrolase activity	Molecular Function	Exopolygalacturonase (ExoPG) (EC 3.2.1.67) (Galacturan 1,4-alpha-galacturonidase) (Poly(1,4-alpha-D-galacturonide)galacturonohydrolase)	unaffected_pathogenicity	Putative galacturan 1,4-alpha-galacturonidase A (EC 3.2.1.67) (Exopolygalacturonase A) (Exorhamnogalacturonase A) (Poly(1,4-alpha-D-galacturonide)galacturonohydrolase A)	IPR012334;noIPR;noIPR;IPR011050	Pectin lyase fold;Pectin lyase fold;Pectin lyase fold;Pectin lyase fold/virulence factor	G3DSA:2.160.20.10 (GENE3D);PTHR31736:SF12 (PANTHER);PTHR31736 (PANTHER);SSF51126 (SUPERFAMILY)	Glyco_hydro_28	Glycosyl hydrolases family 28	Probable GH	GH28	-	Glycosyl hydrolases family 28	Carbohydrate transport and metabolism	-	-
		GBNJ3_21087	Putative galacturan 1,4-alpha-galacturonidase A	E	CAZy	CWDE	-	-	-	-	-	Putative galacturan 1,4-alpha-galacturonidase A (EC 3.2.1.67) (Exopolygalacturonase A) (Exorhamnogalacturonase A) (Poly(1,4-alpha-D-galacturonide)galacturonohydrolase A)	-	-	-	-	-	-	-	-	Belongs to the glycosyl hydrolase 28 family	Carbohydrate transport and metabolism	-	-
	OG0002235	GBG3_08222	Unknown protein	E	Unannotated	Unannotated	-	-	-	-	-	-	-	-	-	-	-	-	-	-	-	-	-	-
	OG0002418	GBG3_11288	Glucose oxidase	N	CAZy	Other CAZyme	-	-	-	-	-	Glucose oxidase (EC 1.1.3.4) (Beta-D-glucose:oxygen 1-oxido-reductase) (Glucose oxyhydrase) (GOD)	IPR036188;IPR012132;IPR000172;IPR007867;noIPR;IPR027424;noIPR;noIPR;noIPR;IPR012132;IPR012132;IPR000172;IPR000172;IPR036188;noIPR	FAD/NAD(P)-binding domain superfamily;Glucose-methanol-choline oxidoreductase;Glucose-methanol-choline oxidoreductase, N-terminal;Glucose-methanol-choline oxidoreductase, C-terminal;Glucose-methanol-choline oxidoreductase, C-terminal;Glucose Oxidase, domain 2;Glucose Oxidase, domain 2;Glucose Oxidase, domain 2;Glucose Oxidase, domain 2;Glucose-methanol-choline oxidoreductase;Glucose-methanol-chol…	G3DSA:3.50.50.60 (GENE3D);PIRSF000137 (PIRSF);PF00732 (PFAM);PF05199 (PFAM);G3DSA:3.30.560.10 (GENE3D);G3DSA:4.10.450.10 (GENE3D);PIRSR000137-1 (PIRSR);PIRSR000137-2 (PIRSR);PTHR11552:SF218 (PANTHER);PTHR11552 (PANTHER);PTHR11552 (PANTHER);PS00624 (PROSITE_PATTERNS);PS00623 (PROSITE_PATTERNS);SSF51905 (SUPERFAMILY);SSF54373 (SUPERFAMILY)	GMC_oxred_N	GMC oxidoreductase	AA	AA3	-	Glucose oxidase	Amino acid transport and metabolism	GMC_oxred_C,GMC_oxred_N	-
		GBNJ3_01734	Glucose oxidase	N	CAZy	Other CAZyme	-	-	-	-	-	Glucose oxidase (EC 1.1.3.4) (Beta-D-glucose:oxygen 1-oxido-reductase) (Glucose oxyhydrase) (GOD)	noIPR;IPR007867;IPR012132;IPR036188;IPR000172;IPR027424;noIPR;noIPR;noIPR;IPR012132;IPR000172;IPR000172;noIPR;IPR036188	Glycoside hydrolase superfamily;Glucose-methanol-choline oxidoreductase, C-terminal;Glucose-methanol-choline oxidoreductase;FAD/NAD(P)-binding domain superfamily;Glucose-methanol-choline oxidoreductase, N-terminal;Glucose Oxidase, domain 2;Glucose Oxidase, domain 2;Glucose Oxidase, domain 2;Glucose Oxidase, domain 2;Glucose-methanol-choline oxidoreductase;Glucose-methanol-choline oxidoreductase, …	G3DSA:3.30.560.10 (GENE3D);PF05199 (PFAM);PIRSF000137 (PIRSF);G3DSA:3.50.50.60 (GENE3D);PF00732 (PFAM);G3DSA:4.10.450.10 (GENE3D);PIRSR000137-2 (PIRSR);PIRSR000137-1 (PIRSR);PTHR11552:SF218 (PANTHER);PTHR11552 (PANTHER);PS00624 (PROSITE_PATTERNS);PS00623 (PROSITE_PATTERNS);SSF54373 (SUPERFAMILY);SSF51905 (SUPERFAMILY)	GMC_oxred_N	GMC oxidoreductase	AA	AA3	-	Glucose oxidase	Amino acid transport and metabolism	GMC_oxred_C,GMC_oxred_N	-
	OG0002765	GBG3_18982	Unknown protein	N	Unannotated	Unannotated	-	-	-	-	-	-	-	-	-	-	-	-	-	-	-	-	-	-
		GBNJ3_09808	Expressed protein	E	Other	Other	-	-	-	-	-	-	-	-	-	-	-	-	-	-	Expressed protein	Function unknown	-	-
		GBNJ3_12237	Unknown protein	E	Unannotated	Unannotated	-	-	-	-	-	-	-	-	-	-	-	-	-	-	-	-	-	-
		GBNJ3_14456	chitin binding	E	Other	Other	-	-	-	-	-	-	-	-	-	-	-	-	-	-	chitin binding	Carbohydrate transport and metabolism	-	-
		GBNJ3_16698	chitin binding	E	Other	Other	-	-	-	-	-	-	-	-	-	-	-	-	-	-	chitin binding	Carbohydrate transport and metabolism	-	-
	OG0004438	GBNJ3_10178	FAD-linked oxidoreductase ZEB1	E	Other	Oxidoreductase	-	-	-	FAD-linked oxidoreductase ZEB1 (EC 1.-.-.-) (Zearalenone biosynthesis protein 1)	unaffected_pathogenicity	FAD-linked oxidoreductase OXR2 (EC 1.-.-.-) (ACE1 cytochalasan biosynthesis cluster protein OXR2)	IPR016169;noIPR;noIPR;IPR036318	FAD-binding, type PCMH, subdomain 2;FAD-binding, type PCMH, subdomain 2;FAD-binding, type PCMH, subdomain 2;FAD-binding, type PCMH-like superfamily	G3DSA:3.30.465.10 (GENE3D);PTHR13878:SF139 (PANTHER);PTHR13878 (PANTHER);SSF56176 (SUPERFAMILY)	FAD_binding_4	FAD binding domain	-	-	-	Belongs to the oxygen-dependent FAD-linked oxidoreductase family	Post-translational modification, protein turnover, and chaperones	FAD_binding_4	-
		GBNJ3_13183	FAD-linked oxidoreductase OXR2	E	Other	Oxidoreductase	-	-	-	-	-	FAD-linked oxidoreductase OXR2 (EC 1.-.-.-) (ACE1 cytochalasan biosynthesis cluster protein OXR2)	-	-	-	-	-	-	-	-	Belongs to the oxygen-dependent FAD-linked oxidoreductase family	Post-translational modification, protein turnover, and chaperones	-	-
	OG0005041	GBG3_10860	Nis1 domain-containing protein	E	Effector-associated	Nis1 domain-containing protein	-	-	-	-	-	-	noIPR	P-loop containing nucleoside triphosphate hydrolase	Coil (COILS)	Nis1	Nis1 family	-	-	-	-	-	-	-
		GBG3_15307	Nis1 domain-containing protein	E	Effector-associated	Nis1 domain-containing protein	-	-	-	-	-	-	-	-	-	Nis1	Nis1 family	-	-	-	-	-	-	-
		GBG3_16946	Nis1 domain-containing protein	E	Effector-associated	Nis1 domain-containing protein	-	-	-	-	-	-	-	-	-	Nis1	Nis1 family	-	-	-	-	-	-	-
		GBNJ3_14233	Nis1 domain-containing protein	E	Effector-associated	Nis1 domain-containing protein	-	-	-	-	-	-	-	-	-	Nis1	Nis1 family	-	-	-	-	-	-	-
	OG0008058	GBG3_13292	Pyridoxal phosphate-dependent transferase	E	Other	Transferase	-	-	-	-	-	-	noIPR	Pyridoxal phosphate-dependent transferase	mobidb-lite (MOBIDB_LITE)	-	-	-	-	-	-	-	-	-
	OG0008643	GBG3_01381	PX domain superfamily	N	Other	Other	-	-	-	-	-	-	noIPR	PX domain superfamily	mobidb-lite (MOBIDB_LITE)	-	-	-	-	-	-	-	-	-
		GBG3_05547	Chaperone J-domain superfamily	N	Other	Chaperone/HSP	-	-	-	-	-	-	noIPR	Chaperone J-domain superfamily	mobidb-lite (MOBIDB_LITE)	-	-	-	-	-	-	-	-	-
		GBNJ3_00142	Oxoglutarate/iron-dependent dioxygenase	N	Other	Other	-	-	-	-	-	-	noIPR	Oxoglutarate/iron-dependent dioxygenase	mobidb-lite (MOBIDB_LITE)	-	-	-	-	-	-	-	-	-
	OG0009260	GBG3_00122	DNA polymerase III, clamp loader complex, gamma/delta/delta subunit, C-terminal	E	Other	Transferase	-	-	-	-	-	-	noIPR;noIPR	DNA polymerase III, clamp loader complex, gamma/delta/delta subunit, C-terminal;DNA polymerase III, clamp loader complex, gamma/delta/delta subunit, C-terminal	mobidb-lite (MOBIDB_LITE);mobidb-lite (MOBIDB_LITE)	-	-	-	-	-	-	-	-	-
		GBG3_03646	Gelsolin-like domain superfamily	E	Other	Other	-	-	-	-	-	-	noIPR;noIPR	Gelsolin-like domain superfamily;Gelsolin-like domain superfamily	mobidb-lite (MOBIDB_LITE);mobidb-lite (MOBIDB_LITE)	-	-	-	-	-	-	-	-	-
	OG0009437	GBG3_01981	DUF5648 domain-containing protein	E	Other	Unknown function	-	-	-	-	-	-	IPR043708	Repeat of unknown function DUF5648	PF18885 (PFAM)	DUF5648	Repeat of unknown function (DUF5648)	-	-	-	-	-	-	-
		GBNJ3_16692	DUF5648 domain-containing protein	E	Other	Unknown function	-	-	-	-	-	-	IPR043708	Repeat of unknown function DUF5648	PF18885 (PFAM)	DUF5648	Repeat of unknown function (DUF5648)	-	-	-	-	-	-	-
		GBNJ3_22442	DUF5648 domain-containing protein	E	Other	Unknown function	-	-	-	-	-	-	IPR043708	Repeat of unknown function DUF5648	PF18885 (PFAM)	DUF5648	Repeat of unknown function (DUF5648)	-	-	-	-	-	-	-
	OG0009450	GBG3_02016	BNR_2 domain-containing protein	N	CAZy	CWDE	-	-	-	-	-	-	IPR011040;noIPR;noIPR;noIPR;noIPR;noIPR;noIPR;IPR036278	Sialidase;Sialidase;Sialidase;Sialidase;Sialidase;Sialidase;Sialidase;Sialidase superfamily	PF13088 (PFAM);G3DSA:2.120.10.10 (GENE3D);mobidb-lite (MOBIDB_LITE);mobidb-lite (MOBIDB_LITE);PTHR38792 (PANTHER);PTHR38792:SF2 (PANTHER);cd15482 (CDD);SSF50939 (SUPERFAMILY)	BNR_2	BNR repeat-like domain	GH	GH93	-	glycoside hydrolase family 93 protein	Signal transduction mechanisms	BNR_2	-
		GBNJ3_09818	BNR_2 domain-containing protein	N	CAZy	CWDE	-	-	-	-	-	-	IPR011040;noIPR;noIPR;noIPR;noIPR;noIPR;noIPR;IPR036278	Sialidase;Sialidase;Sialidase;Sialidase;Sialidase;Sialidase;Sialidase;Sialidase superfamily	PF13088 (PFAM);G3DSA:2.120.10.10 (GENE3D);mobidb-lite (MOBIDB_LITE);mobidb-lite (MOBIDB_LITE);PTHR38792:SF2 (PANTHER);PTHR38792 (PANTHER);cd15482 (CDD);SSF50939 (SUPERFAMILY)	BNR_2	BNR repeat-like domain	GH	GH93	-	glycoside hydrolase family 93 protein	Signal transduction mechanisms	BNR_2	-
	OG0009763	GBG3_11809	N,O-diacetylmuramidase	E	CAZy	CWDE	GO:0009987;GO:0016787;GO:1901575	cellular process;hydrolase activity;organic substance catabolic process	Biological Process;Molecular Function;Biological Process	-	-	N,O-diacetylmuramidase (EC 3.2.1.17) (Lysozyme CH)	IPR018077;IPR002053;noIPR;noIPR;noIPR;IPR008270;IPR002053;noIPR;IPR017853	Glycoside hydrolase, family 25 subgroup;Glycoside hydrolase, family 25;Glycoside hydrolase, family 25;Glycoside hydrolase, family 25;Glycoside hydrolase, family 25;Glycosyl hydrolases family 25, active site;Glycoside hydrolase, family 25;Glycoside hydrolase, family 25;Glycoside hydrolase superfamily	SM00641 (SMART);PF01183 (PFAM);G3DSA:3.20.20.80 (GENE3D);PTHR34135 (PANTHER);PTHR34135:SF2 (PANTHER);PS00953 (PROSITE_PATTERNS);PS51904 (PROSITE_PROFILES);cd06412 (CDD);SSF51445 (SUPERFAMILY)	Glyco_hydro_25	Glycosyl hydrolases family 25	GH & CBM	GH25 & CBM50	-	Glycosyl hydrolases family 25	Carbohydrate transport and metabolism	Glyco_hydro_25	-
		GBNJ3_02698	N,O-diacetylmuramidase	E	CAZy	CWDE	GO:0008152;GO:0016787	metabolic process;hydrolase activity	Biological Process;Molecular Function	-	-	N,O-diacetylmuramidase (EC 3.2.1.17) (Lysozyme CH)	IPR018077;noIPR;IPR002053;noIPR;noIPR;IPR008270;IPR002053;noIPR;IPR017853	Glycoside hydrolase, family 25 subgroup;Glycoside hydrolase, family 25 subgroup;Glycoside hydrolase, family 25;Glycoside hydrolase, family 25;Glycoside hydrolase, family 25;Glycosyl hydrolases family 25, active site;Glycoside hydrolase, family 25;Glycoside hydrolase, family 25;Glycoside hydrolase superfamily	SM00641 (SMART);G3DSA:3.20.20.80 (GENE3D);PF01183 (PFAM);PTHR34135 (PANTHER);PTHR34135:SF2 (PANTHER);PS00953 (PROSITE_PATTERNS);PS51904 (PROSITE_PROFILES);cd06412 (CDD);SSF51445 (SUPERFAMILY)	Glyco_hydro_25	Glycosyl hydrolases family 25	GH	GH25	-	Glycosyl hydrolases family 25	Carbohydrate transport and metabolism	Glyco_hydro_25	-
		GBNJ3_12005	N,O-diacetylmuramidase	E	CAZy	CWDE	GO:0009987;GO:0016787;GO:1901575	cellular process;hydrolase activity;organic substance catabolic process	Biological Process;Molecular Function;Biological Process	-	-	N,O-diacetylmuramidase (EC 3.2.1.17) (Lysozyme CH)	IPR018077;IPR002053;noIPR;noIPR;noIPR;IPR008270;IPR002053;noIPR;IPR017853	Glycoside hydrolase, family 25 subgroup;Glycoside hydrolase, family 25;Glycoside hydrolase, family 25;Glycoside hydrolase, family 25;Glycoside hydrolase, family 25;Glycosyl hydrolases family 25, active site;Glycoside hydrolase, family 25;Glycoside hydrolase, family 25;Glycoside hydrolase superfamily	SM00641 (SMART);PF01183 (PFAM);G3DSA:3.20.20.80 (GENE3D);PTHR34135 (PANTHER);PTHR34135:SF2 (PANTHER);PS00953 (PROSITE_PATTERNS);PS51904 (PROSITE_PROFILES);cd06412 (CDD);SSF51445 (SUPERFAMILY)	Glyco_hydro_25	Glycosyl hydrolases family 25	GH & CBM	GH25 & CBM50	-	Glycosyl hydrolases family 25	Carbohydrate transport and metabolism	Glyco_hydro_25	-
	OG0010175	GBG3_02613	Hydrophobin-1	E	Other	Hydrophobins	GO:0110165	cellular anatomical entity	Cellular Component	-	-	Hydrophobin-1	IPR001338;IPR001338	Hydrophobin;Hydrophobin	SM00075 (SMART);PF01185 (PFAM)	Hydrophobin	Fungal hydrophobin	-	-	-	-	-	-	-
		GBG3_04508	Hydrophobin-1	E	Other	Hydrophobins	GO:0110165	cellular anatomical entity	Cellular Component	-	-	Hydrophobin-1	IPR001338;IPR001338	Hydrophobin;Hydrophobin	SM00075 (SMART);PF01185 (PFAM)	Hydrophobin	Fungal hydrophobin	-	-	-	-	-	-	-
		GBNJ3_22374	Hydrophobin-1	E	Other	Hydrophobins	GO:0110165	cellular anatomical entity	Cellular Component	-	-	Hydrophobin-1	IPR001338;IPR001338	Hydrophobin;Hydrophobin	SM00075 (SMART);PF01185 (PFAM)	Hydrophobin	Fungal hydrophobin	-	-	-	-	-	-	-
	OG0010488	GBG3_14284	Aspartyl proteinase	N	Peptidase	Aspartic peptidase	GO:0006508;GO:0008233;GO:0110165	proteolysis;peptidase activity;cellular anatomical entity	Biological Process;Molecular Function;Cellular Component	Aspartyl proteinase	unaffected_pathogenicity	Cathepsin D (EC 3.4.23.5)	IPR001461;IPR033121;IPR021109;IPR021109;noIPR;noIPR;IPR001461;IPR001969;IPR033121;IPR034164;IPR021109	Aspartic peptidase A1 family;Peptidase family A1 domain;Aspartic peptidase domain superfamily;Aspartic peptidase domain superfamily;Aspartic peptidase domain superfamily;Aspartic peptidase domain superfamily;Aspartic peptidase A1 family;Aspartic peptidase, active site;Peptidase family A1 domain;Pepsin-like domain;Aspartic peptidase domain superfamily	PR00792 (PRINTS);PF00026 (PFAM);G3DSA:2.40.70.10 (GENE3D);G3DSA:2.40.70.10 (GENE3D);mobidb-lite (MOBIDB_LITE);mobidb-lite (MOBIDB_LITE);PTHR47966 (PANTHER);PS00141 (PROSITE_PATTERNS);PS51767 (PROSITE_PROFILES);cd05471 (CDD);SSF50630 (SUPERFAMILY)	Asp	Eukaryotic aspartyl protease	-	-	-	Acid protease	Post-translational modification, protein turnover, and chaperones	Asp	-
		GBNJ3_02677	Asp domain-containing protein	N	Peptidase	Aspartic peptidase	-	-	-	-	-	-	IPR001461;IPR021109;IPR033121;noIPR;noIPR;IPR001461;noIPR;IPR033121;IPR034164;IPR021109	Aspartic peptidase A1 family;Aspartic peptidase domain superfamily;Peptidase family A1 domain;Peptidase family A1 domain;Peptidase family A1 domain;Aspartic peptidase A1 family;Aspartic peptidase A1 family;Peptidase family A1 domain;Pepsin-like domain;Aspartic peptidase domain superfamily	PR00792 (PRINTS);G3DSA:2.40.70.10 (GENE3D);PF00026 (PFAM);mobidb-lite (MOBIDB_LITE);mobidb-lite (MOBIDB_LITE);PTHR47966 (PANTHER);PTHR47966:SF51 (PANTHER);PS51767 (PROSITE_PROFILES);cd05471 (CDD);SSF50630 (SUPERFAMILY)	Asp	Eukaryotic aspartyl protease	-	-	-	Acid protease	Post-translational modification, protein turnover, and chaperones	Asp	-
	OG0011114	GBG3_01271	Ran binding domain	N	CAZy	CWDE	-	-	-	-	-	-	noIPR;noIPR;noIPR	Ran binding domain;Ran binding domain;Ran binding domain	G3DSA:3.20.20.80 (GENE3D);PTHR36183:SF4 (PANTHER);PTHR36183 (PANTHER)	-	-	GH	GH79	-	Expressed protein	Function unknown	-	-
	OG0011655	GBG3_01474	Glyco_hydro_47 domain-containing protein	N	CAZy	CWDE	-	-	-	-	-	-	IPR001382;IPR012341;IPR001382;IPR044674;noIPR;IPR036026	Glycoside hydrolase family 47;Six-hairpin glycosidase-like superfamily;Glycoside hydrolase family 47;ER degradation-enhancing alpha-mannosidase-like protein 1/2/3;ER degradation-enhancing alpha-mannosidase-like protein 1/2/3;Seven-hairpin glycosidases	PR00747 (PRINTS);G3DSA:1.50.10.10 (GENE3D);PF01532 (PFAM);PTHR45679 (PANTHER);PTHR45679:SF5 (PANTHER);SSF48225 (SUPERFAMILY)	Glyco_hydro_47	Glycosyl hydrolase family 47	Probable GH	GH47	-	-	-	-	-
		GBG3_17019	Glyco_hydro_47 domain-containing protein	E	CAZy	CWDE	-	-	-	-	-	-	IPR001382;IPR012341;IPR001382;noIPR;IPR044674;IPR036026	Glycoside hydrolase family 47;Six-hairpin glycosidase-like superfamily;Glycoside hydrolase family 47;Glycoside hydrolase family 47;ER degradation-enhancing alpha-mannosidase-like protein 1/2/3;Seven-hairpin glycosidases	PR00747 (PRINTS);G3DSA:1.50.10.10 (GENE3D);PF01532 (PFAM);PTHR45679:SF5 (PANTHER);PTHR45679 (PANTHER);SSF48225 (SUPERFAMILY)	Glyco_hydro_47	Glycosyl hydrolase family 47	Probable GH	GH47	-	-	-	-	-
	OG0012823	GBG3_10414	Unknown protein	N	Unannotated	Unannotated	-	-	-	-	-	-	-	-	-	-	-	-	-	-	-	-	-	-
		GBNJ3_17292	Unknown protein	N	Unannotated	Unannotated	-	-	-	-	-	-	-	-	-	-	-	-	-	-	-	-	-	-
	OG0012856	GBG3_12910	Aspartyl proteinase	N	Peptidase	Aspartic peptidase	GO:0006508;GO:0008233	proteolysis;peptidase activity	Biological Process;Molecular Function	Aspartyl proteinase	unaffected_pathogenicity	Polyporopepsin (EC 3.4.23.29) (Aspartic proteinase)	IPR001461;IPR033121;IPR021109;IPR021109;IPR001461;IPR001969;IPR033121;IPR034164;IPR021109	Aspartic peptidase A1 family;Peptidase family A1 domain;Aspartic peptidase domain superfamily;Aspartic peptidase domain superfamily;Aspartic peptidase A1 family;Aspartic peptidase, active site;Peptidase family A1 domain;Pepsin-like domain;Aspartic peptidase domain superfamily	PR00792 (PRINTS);PF00026 (PFAM);G3DSA:2.40.70.10 (GENE3D);G3DSA:2.40.70.10 (GENE3D);PTHR47966 (PANTHER);PS00141 (PROSITE_PATTERNS);PS51767 (PROSITE_PROFILES);cd05471 (CDD);SSF50630 (SUPERFAMILY)	Asp	Eukaryotic aspartyl protease	-	-	polyporopepsin (Polyporus tulipiferae) [A01.019]	peptidase A1	Post-translational modification, protein turnover, and chaperones	Asp	-
		GBNJ3_21861	Aspartyl proteinase	N	Peptidase	Aspartic peptidase	GO:0006508;GO:0008233	proteolysis;peptidase activity	Biological Process;Molecular Function	Aspartyl proteinase	unaffected_pathogenicity	Polyporopepsin (EC 3.4.23.29) (Aspartic proteinase)	IPR001461;IPR021109;IPR033121;IPR021109;IPR001461;IPR001969;IPR033121;IPR034164;IPR021109	Aspartic peptidase A1 family;Aspartic peptidase domain superfamily;Peptidase family A1 domain;Aspartic peptidase domain superfamily;Aspartic peptidase A1 family;Aspartic peptidase, active site;Peptidase family A1 domain;Pepsin-like domain;Aspartic peptidase domain superfamily	PR00792 (PRINTS);G3DSA:2.40.70.10 (GENE3D);PF00026 (PFAM);G3DSA:2.40.70.10 (GENE3D);PTHR47966 (PANTHER);PS00141 (PROSITE_PATTERNS);PS51767 (PROSITE_PROFILES);cd05471 (CDD);SSF50630 (SUPERFAMILY)	Asp	Eukaryotic aspartyl protease	-	-	polyporopepsin (Polyporus tulipiferae) [A01.019]	peptidase A1	Post-translational modification, protein turnover, and chaperones	Asp	-
	OG0012909	GBG3_07461	DapA-like	E	Other	Other	-	-	-	-	-	-	noIPR	DapA-like	G3DSA:2.60.120.260 (GENE3D)	-	-	-	-	-	-	-	-	-
		GBNJ3_04861	Alpha/Beta hydrolase fold	N	Other	Other	-	-	-	-	-	-	noIPR	Alpha/Beta hydrolase fold	G3DSA:2.60.120.260 (GENE3D)	-	-	-	-	-	-	-	-	-
	OG0012955	GBNJ3_13890	JTB domain-containing protein	E	Other	Other	-	-	-	-	-	-	-	-	-	JTB	Jumping translocation breakpoint protein (JTB)	-	-	-	-	-	-	-
	OG0012957	GBG3_19388	Fruiting body protein SC3 (Hydrophobin SC3)	E	Other	Hydrophobins	GO:0110165	cellular anatomical entity	Cellular Component	-	-	Fruiting body protein SC3 (Hydrophobin SC3)	IPR001338;IPR001338	Hydrophobin;Hydrophobin	SM00075 (SMART);PF01185 (PFAM)	Hydrophobin	Fungal hydrophobin	-	-	-	Hydrophobins	Function unknown	Hydrophobin	-
		GBNJ3_13218	Fruiting body protein SC3 (Hydrophobin SC3)	E	Other	Hydrophobins	GO:0110165	cellular anatomical entity	Cellular Component	-	-	Fruiting body protein SC3 (Hydrophobin SC3)	IPR001338;IPR001338	Hydrophobin;Hydrophobin	SM00075 (SMART);PF01185 (PFAM)	Hydrophobin	Fungal hydrophobin	-	-	-	Hydrophobins	Function unknown	Hydrophobin	-
	OG0013037	GBG3_17975	Unknown protein	E	Unannotated	Unannotated	-	-	-	-	-	-	-	-	-	-	-	-	-	-	-	-	-	-
		GBNJ3_24057	Unknown protein	E	Unannotated	Unannotated	-	-	-	-	-	-	-	-	-	-	-	-	-	-	-	-	-	-
	OG0013069	GBG3_10226	Leucine-rich repeat domain superfamily	N	Other	Other	-	-	-	-	-	-	IPR032675	Leucine-rich repeat domain superfamily	G3DSA:3.80.10.10 (GENE3D)	-	-	-	-	-	-	-	-	-
		GBNJ3_01807	Leucine-rich repeat domain superfamily	N	Other	Other	-	-	-	-	-	-	IPR032675	Leucine-rich repeat domain superfamily	G3DSA:3.80.10.10 (GENE3D)	-	-	-	-	-	-	-	-	-
	OG0013098	GBG3_08909	Pre-SET domain	N	Other	Other	-	-	-	-	-	-	noIPR;noIPR;noIPR	Pre-SET domain;Pre-SET domain;Pre-SET domain	mobidb-lite (MOBIDB_LITE);mobidb-lite (MOBIDB_LITE);mobidb-lite (MOBIDB_LITE)	-	-	-	-	-	-	-	-	-
		GBNJ3_13346	Membrane-bound transcription factor site-2 protease	N	Peptidase	Metallopeptidase	-	-	-	-	-	-	noIPR;noIPR	Membrane-bound transcription factor site-2 protease;Membrane-bound transcription factor site-2 protease	mobidb-lite (MOBIDB_LITE);mobidb-lite (MOBIDB_LITE)	-	-	-	-	-	-	-	-	-
	OG0013221	GBG3_07601	Probable serine carboxypeptidase CPVL	N	Peptidase	Serine peptidase	GO:0016787	hydrolase activity	Molecular Function	-	-	Probable serine carboxypeptidase CPVL (EC 3.4.16.-)	IPR001563;IPR029058;IPR001563;noIPR;IPR001563;IPR029058	Peptidase S10, serine carboxypeptidase;Alpha/Beta hydrolase fold;Peptidase S10, serine carboxypeptidase;Peptidase S10, serine carboxypeptidase;Peptidase S10, serine carboxypeptidase;Alpha/Beta hydrolase fold	PR00724 (PRINTS);G3DSA:3.40.50.1820 (GENE3D);PF00450 (PFAM);PTHR11802:SF116 (PANTHER);PTHR11802 (PANTHER);SSF53474 (SUPERFAMILY)	Peptidase_S10	Serine carboxypeptidase	-	-	-	Alpha beta-hydrolase	Post-translational modification, protein turnover, and chaperones	Peptidase_S10	-
	OG0013253	GBG3_16845	Unknown protein	E	Unannotated	Unannotated	-	-	-	-	-	-	-	-	-	-	-	-	-	-	-	-	-	-
		GBNJ3_07091	Unknown protein	E	Unannotated	Unannotated	-	-	-	-	-	-	-	-	-	-	-	-	-	-	-	-	-	-
	OG0013281	GBG3_01125	Dimeric alpha-beta barrel	E	Other	Other	-	-	-	-	-	-	noIPR	Dimeric alpha-beta barrel	Coil (COILS)	-	-	-	-	-	-	-	-	-
		GBNJ3_09910	WD40-repeat-containing domain superfamily	E	Other	Other	-	-	-	-	-	-	noIPR;noIPR;noIPR;noIPR	WD40-repeat-containing domain superfamily;WD40-repeat-containing domain superfamily;WD40-repeat-containing domain superfamily;WD40-repeat-containing domain superfamily	Coil (COILS);mobidb-lite (MOBIDB_LITE);mobidb-lite (MOBIDB_LITE);mobidb-lite (MOBIDB_LITE)	-	-	-	-	-	-	-	-	-
	OG0013328	GBG3_00859	Chondroitin AC/alginate lyase	N	CAZy	CWDE	-	-	-	-	-	-	IPR008929;noIPR;noIPR	Chondroitin AC/alginate lyase;Chondroitin AC/alginate lyase;Chondroitin AC/alginate lyase	G3DSA:1.50.10.100 (GENE3D);mobidb-lite (MOBIDB_LITE);mobidb-lite (MOBIDB_LITE)	-	-	-	-	-	Alginate lyase	Function unknown	-	-
		GBNJ3_05141	Chondroitin AC/alginate lyase	N	CAZy	CWDE	-	-	-	-	-	-	IPR008929;noIPR;noIPR;noIPR;noIPR;noIPR	Chondroitin AC/alginate lyase;Chondroitin AC/alginate lyase;Chondroitin AC/alginate lyase;Chondroitin AC/alginate lyase;Chondroitin AC/alginate lyase;Chondroitin AC/alginate lyase	G3DSA:1.50.10.100 (GENE3D);mobidb-lite (MOBIDB_LITE);mobidb-lite (MOBIDB_LITE);mobidb-lite (MOBIDB_LITE);mobidb-lite (MOBIDB_LITE);mobidb-lite (MOBIDB_LITE)	-	-	-	-	-	-	-	-	-
	OG0013329	GBG3_02779	Beta-glucosidase	N	CAZy	CWDE	-	-	-	Beta-glucosidase (EC 3.2.1.21)	reduced_virulence	-	IPR001764;IPR001764;IPR036962;noIPR;noIPR;IPR017853	Glycoside hydrolase, family 3, N-terminal;Glycoside hydrolase, family 3, N-terminal;Glycoside hydrolase, family 3, N-terminal domain superfamily;Glycoside hydrolase, family 3, N-terminal domain superfamily;Glycoside hydrolase, family 3, N-terminal domain superfamily;Glycoside hydrolase superfamily	PR00133 (PRINTS);PF00933 (PFAM);G3DSA:3.20.20.300 (GENE3D);PTHR42715 (PANTHER);PTHR42715:SF2 (PANTHER);SSF51445 (SUPERFAMILY)	Glyco_hydro_3	Glycosyl hydrolase family 3 N terminal domain	GH	GH3	-	beta-glucosidase	Carbohydrate transport and metabolism	Glyco_hydro_3	-
	OG0013371	GBG3_16040	Polygalacturonase (PG)	N	CAZy	CWDE	GO:0004650;GO:0005576;GO:0045490;GO:0047911	polygalacturonase activity;extracellular region;pectin catabolic process;galacturan 1,4-alpha-galacturonidase activity	Molecular Function;Cellular Component;Biological Process;Molecular Function	Polygalacturonase (PG) (EC 3.2.1.15) (Pectinase)	unaffected_pathogenicity	Polygalacturonase (PG) (EC 3.2.1.15) (Pectinase)	IPR000743;IPR012334;noIPR;noIPR;IPR011050	Glycoside hydrolase, family 28;Pectin lyase fold;Pectin lyase fold;Pectin lyase fold;Pectin lyase fold/virulence factor	PF00295 (PFAM);G3DSA:2.160.20.10 (GENE3D);PTHR31884 (PANTHER);PTHR31884:SF1 (PANTHER);SSF51126 (SUPERFAMILY)	Glyco_hydro_28	Glycosyl hydrolases family 28	Probable GH	GH28	-	Glycosyl hydrolases family 28	Signal transduction mechanisms	Glyco_hydro_28	-
		GBNJ3_15586	Polygalacturonase (PG)	N	CAZy	CWDE	GO:0008152;GO:0016787	metabolic process;hydrolase activity	Biological Process;Molecular Function	Polygalacturonase (PG) (EC 3.2.1.15) (Pectinase)	unaffected_pathogenicity	Probable endopolygalacturonase NFIA_008150 (EC 3.2.1.15) (Pectinase NFIA_008150) (Polygalacturonase NFIA_008150)	IPR000743;IPR012334;noIPR;noIPR;noIPR;IPR011050	Glycoside hydrolase, family 28;Pectin lyase fold;Pectin lyase fold;Pectin lyase fold;Pectin lyase fold;Pectin lyase fold/virulence factor	PF00295 (PFAM);G3DSA:2.160.20.10 (GENE3D);mobidb-lite (MOBIDB_LITE);PTHR31884:SF1 (PANTHER);PTHR31884 (PANTHER);SSF51126 (SUPERFAMILY)	Glyco_hydro_28	Glycosyl hydrolases family 28	Probable GH	GH28	-	Glycoside hydrolase, family 28	Carbohydrate transport and metabolism	Glyco_hydro_28	-
	OG0013392	GBG3_05170	WD40-repeat-containing domain superfamily	E	Other	Other	-	-	-	-	-	-	noIPR	WD40-repeat-containing domain superfamily	PTHR38849 (PANTHER)	-	-	-	-	-	secreted protein	Function unknown	-	-
		GBNJ3_23293	Isoprenylcysteine carboxyl methyltransferase	E	Other	Transferase	-	-	-	-	-	-	noIPR	Isoprenylcysteine carboxyl methyltransferase	PTHR38849 (PANTHER)	-	-	-	-	-	secreted protein	Function unknown	-	-
	OG0013405	GBNJ3_16414	Beta-lactamase domain-containing protein	N	Other	Beta-lactamase	-	-	-	-	-	-	IPR012338;IPR001466;noIPR;noIPR;IPR012338	Beta-lactamase/transpeptidase-like;Beta-lactamase-related;Beta-lactamase-related;Beta-lactamase-related;Beta-lactamase/transpeptidase-like	G3DSA:3.40.710.10 (GENE3D);PF00144 (PFAM);PTHR43645 (PANTHER);PTHR43645:SF4 (PANTHER);SSF56601 (SUPERFAMILY)	Beta-lactamase	Beta-lactamase	-	-	-	Beta-lactamase transpeptidase-like protein	Function unknown	Beta-lactamase	-
	OG0013410	GBNJ3_21611	Unknown protein	E	Unannotated	Unannotated	-	-	-	-	-	-	-	-	-	-	-	-	-	-	-	-	-	-
	OG0013635	GBG3_17218	S-adenosyl-L-methionine-dependent methyltransferase	N	Other	Transferase	-	-	-	-	-	-	noIPR;noIPR;noIPR	S-adenosyl-L-methionine-dependent methyltransferase;S-adenosyl-L-methionine-dependent methyltransferase;S-adenosyl-L-methionine-dependent methyltransferase	mobidb-lite (MOBIDB_LITE);mobidb-lite (MOBIDB_LITE);mobidb-lite (MOBIDB_LITE)	-	-	-	-	-	-	-	-	-
		GBNJ3_20363	H-type lectin domain superfamily	N	Other	Other	-	-	-	-	-	-	noIPR;noIPR;noIPR	H-type lectin domain superfamily;H-type lectin domain superfamily;H-type lectin domain superfamily	mobidb-lite (MOBIDB_LITE);mobidb-lite (MOBIDB_LITE);mobidb-lite (MOBIDB_LITE)	-	-	-	-	-	-	-	-	-
	OG0013714	GBG3_06013	Laccase-2	N	CAZy	Other CAZyme	GO:0005507;GO:0005576;GO:0046274;GO:0052716	copper ion binding;extracellular region;lignin catabolic process;hydroquinone:oxygen oxidoreductase activity	Molecular Function;Cellular Component;Biological Process;Molecular Function	Laccase-2 (EC 1.10.3.2) (Benzenediol:oxygen oxidoreductase 2) (Diphenol oxidase 2) (Urishiol oxidase 2)	unaffected_pathogenicity	Laccase (EC 1.10.3.2) (Benzenediol:oxygen oxidoreductase) (Diphenol oxidase) (Ligninolytic phenoloxidase) (Urishiol oxidase)	IPR008972;IPR008972;IPR011707;IPR008972;IPR001117;IPR011706;noIPR;IPR045087;noIPR;IPR033138;noIPR;noIPR;IPR008972;IPR008972;IPR008972	Cupredoxin;Cupredoxin;Multicopper oxidase, N-termianl;Cupredoxin;Multicopper oxidase, type 1;Multicopper oxidase, C-terminal;Multicopper oxidase, C-terminal;Multicopper oxidase;Multicopper oxidase;Multicopper oxidases, conserved site;Multicopper oxidases, conserved site;Multicopper oxidases, conserved site;Cupredoxin;Cupredoxin;Cupredoxin	G3DSA:2.60.40.420 (GENE3D);G3DSA:2.60.40.420 (GENE3D);PF07732 (PFAM);G3DSA:2.60.40.420 (GENE3D);PF00394 (PFAM);PF07731 (PFAM);PTHR11709:SF361 (PANTHER);PTHR11709 (PANTHER);PTHR11709:SF361 (PANTHER);PS00079 (PROSITE_PATTERNS);cd13856 (CDD);cd13903 (CDD);SSF49503 (SUPERFAMILY);SSF49503 (SUPERFAMILY);SSF49503 (SUPERFAMILY)	Cu-oxidase	Multicopper oxidase	AA	AA1	-	Belongs to the multicopper oxidase family	Secondary metabolites biosynthesis, transport, and catabolism	Cu-oxidase,Cu-oxidase_2,Cu-oxidase_3	-
		GBNJ3_03571	Multicopper oxidase	N	CAZy	Other CAZyme	GO:0005507;GO:0005576;GO:0046274;GO:0052716	copper ion binding;extracellular region;lignin catabolic process;hydroquinone:oxygen oxidoreductase activity	Molecular Function;Cellular Component;Biological Process;Molecular Function	Multicopper oxidase	reduced_virulence	Laccase (EC 1.10.3.2) (Benzenediol:oxygen oxidoreductase) (Diphenol oxidase) (Ligninolytic phenoloxidase) (Urishiol oxidase)	IPR008972;IPR001117;IPR011707;IPR008972;IPR008972;IPR011706;IPR045087;noIPR;IPR033138;noIPR;noIPR;IPR008972;IPR008972;IPR008972	Cupredoxin;Multicopper oxidase, type 1;Multicopper oxidase, N-termianl;Cupredoxin;Cupredoxin;Multicopper oxidase, C-terminal;Multicopper oxidase;Multicopper oxidase;Multicopper oxidases, conserved site;Multicopper oxidases, conserved site;Multicopper oxidases, conserved site;Cupredoxin;Cupredoxin;Cupredoxin	G3DSA:2.60.40.420 (GENE3D);PF00394 (PFAM);PF07732 (PFAM);G3DSA:2.60.40.420 (GENE3D);G3DSA:2.60.40.420 (GENE3D);PF07731 (PFAM);PTHR11709 (PANTHER);PTHR11709:SF71 (PANTHER);PS00079 (PROSITE_PATTERNS);cd13856 (CDD);cd13903 (CDD);SSF49503 (SUPERFAMILY);SSF49503 (SUPERFAMILY);SSF49503 (SUPERFAMILY)	Cu-oxidase	Multicopper oxidase	AA	AA1	-	Belongs to the multicopper oxidase family	Secondary metabolites biosynthesis, transport, and catabolism	Cu-oxidase,Cu-oxidase_2,Cu-oxidase_3	-
	OG0013728	GBG3_17305	Het-C domain-containing protein	N	Other	Other	-	-	-	-	-	-	IPR010816;noIPR;noIPR	Heterokaryon incompatibility Het-C;Heterokaryon incompatibility Het-C;Heterokaryon incompatibility Het-C	PF07217 (PFAM);PTHR14905 (PANTHER);PTHR14905:SF7 (PANTHER)	Het-C	Heterokaryon incompatibility protein Het-C	-	-	-	Het-C-domain-containing protein	Function unknown	Het-C	-
	OG0013846	GBG3_16486	Glyco_transf_15 domain-containing protein	E	CAZy	Other CAZyme	-	-	-	-	-	-	IPR029044;IPR002685;IPR002685;IPR029044	Nucleotide-diphospho-sugar transferases;Glycosyl transferase, family 15;Glycosyl transferase, family 15;Nucleotide-diphospho-sugar transferases	G3DSA:3.90.550.10 (GENE3D);PF01793 (PFAM);PTHR31121 (PANTHER);SSF53448 (SUPERFAMILY)	Glyco_transf_15	Glycolipid 2-alpha-mannosyltransferase	-	GT15	-	Glycolipid 2-alpha-mannosyltransferase	Carbohydrate transport and metabolism	Glyco_transf_15	-
		GBNJ3_03277	Glyco_transf_15 domain-containing protein	E	CAZy	Other CAZyme	-	-	-	-	-	-	IPR029044;IPR002685;IPR002685;IPR029044	Nucleotide-diphospho-sugar transferases;Glycosyl transferase, family 15;Glycosyl transferase, family 15;Nucleotide-diphospho-sugar transferases	G3DSA:3.90.550.10 (GENE3D);PF01793 (PFAM);PTHR31121 (PANTHER);SSF53448 (SUPERFAMILY)	Glyco_transf_15	Glycolipid 2-alpha-mannosyltransferase	-	GT15	-	Glycolipid 2-alpha-mannosyltransferase	Carbohydrate transport and metabolism	Glyco_transf_15	-
	OG0013864	GBG3_00129	Unknown protein	N	Unannotated	Unannotated	-	-	-	-	-	-	-	-	-	-	-	-	-	-	-	-	-	-
		GBNJ3_06697	Belongs to the glycosyl hydrolase 18 family	N	CAZy	CWDE	-	-	-	-	-	-	-	-	-	-	-	-	-	-	Belongs to the glycosyl hydrolase 18 family	Carbohydrate transport and metabolism	-	-
	OG0013865	GBG3_03598	Unknown protein	E	Unannotated	Unannotated	-	-	-	-	-	-	-	-	-	-	-	-	-	-	-	-	-	-
		GBNJ3_03956	Unknown protein	N	Unannotated	Unannotated	-	-	-	-	-	-	-	-	-	-	-	-	-	-	-	-	-	-
	OG0013907	GBG3_12136	Probable mannan endo-1,4-beta-mannosidase F	E	CAZy	CWDE	GO:0000272;GO:0005576;GO:0016985;GO:0030248;GO:0046274;GO:0052689	polysaccharide catabolic process;extracellular region;mannan endo-1,4-beta-mannosidase activity;cellulose binding;lignin catabolic process;carboxylic ester hydrolase activity	Biological Process;Cellular Component;Molecular Function;Molecular Function;Biological Process;Molecular Function	-	-	Probable mannan endo-1,4-beta-mannosidase F (EC 3.2.1.78) (Endo-beta-1,4-mannanase F)	IPR000254;IPR000254;noIPR;noIPR;IPR000254;IPR035971	Cellulose-binding domain, fungal;Cellulose-binding domain, fungal;Cellulose-binding domain, fungal;Cellulose-binding domain, fungal;Cellulose-binding domain, fungal;Cellulose-binding domain superfamily	SM00236 (SMART);PF00734 (PFAM);mobidb-lite (MOBIDB_LITE);mobidb-lite (MOBIDB_LITE);PS51164 (PROSITE_PROFILES);SSF57180 (SUPERFAMILY)	CBM_1	Fungal cellulose binding domain	CBM	CBM1	-	-	-	-	-
		GBNJ3_03556	Endo-1,4-beta-xylanase D (Xylanase D)	E	CAZy	CWDE	GO:0000272;GO:0004553;GO:0044248;GO:0044264	polysaccharide catabolic process;hydrolase activity, hydrolyzing O-glycosyl compounds;cellular catabolic process;cellular polysaccharide metabolic process	Biological Process;Molecular Function;Biological Process;Biological Process	Endo-1,4-beta-xylanase D (Xylanase D) (EC 3.2.1.8) (1,4-beta-D-xylan xylanohydrolase D)	unaffected_pathogenicity	4-O-methyl-glucuronoyl methylesterase (EC 3.1.1.117) (Glucuronoyl esterase) (GE)	IPR000254;IPR000254;IPR000254;IPR035971	Cellulose-binding domain, fungal;Cellulose-binding domain, fungal;Cellulose-binding domain, fungal;Cellulose-binding domain superfamily	SM00236 (SMART);PF00734 (PFAM);PS51164 (PROSITE_PROFILES);SSF57180 (SUPERFAMILY)	CBM_1	Fungal cellulose binding domain	-	CBM1	-	-	-	-	-
	OG0013942	GBG3_14849	Versatile peroxidase VPL1	E	CAZy	CWDE	GO:0005576;GO:0016689;GO:0016690;GO:0020037;GO:0034599;GO:0042744;GO:0046274;GO:0046872;GO:0052750;GO:0098869	extracellular region;manganese peroxidase activity;diarylpropane peroxidase activity;heme binding;cellular response to oxidative stress;hydrogen peroxide catabolic process;lignin catabolic process;metal ion binding;reactive-black-5:hydrogen-peroxide oxidoreductase activity;cellular oxidant detoxification	Cellular Component;Molecular Function;Molecular Function;Molecular Function;Biological Process;Biological Process;Biological Process;Molecular Function;Molecular Function;Biological Process	-	-	Versatile peroxidase VPL1 (EC 1.11.1.16) (Versatile liquid phase peroxidase 1)	IPR001621;noIPR;IPR019794;IPR010255	Fungal ligninase;Fungal ligninase;Peroxidase, active site;Haem peroxidase superfamily	PR00462 (PRINTS);G3DSA:1.10.520.10 (GENE3D);PS00436 (PROSITE_PATTERNS);SSF48113 (SUPERFAMILY)	-	-	-	-	-	The amino acid sequence converted into a structural homology model presents the general folding and conserved residues forming the active site and substrate oxidation sites of a	Signal transduction mechanisms	-	-
		GBNJ3_18805	Versatile peroxidase VPL1	E	CAZy	Other CAZyme	GO:0016690;GO:0020037;GO:0034599;GO:0042744;GO:0046274;GO:0046872;GO:0098869	diarylpropane peroxidase activity;heme binding;cellular response to oxidative stress;hydrogen peroxide catabolic process;lignin catabolic process;metal ion binding;cellular oxidant detoxification	Molecular Function;Molecular Function;Biological Process;Biological Process;Biological Process;Molecular Function;Biological Process	-	-	Versatile peroxidase VPL1 (EC 1.11.1.16) (Versatile liquid phase peroxidase 1)	IPR001621;IPR002016;noIPR;noIPR;IPR019794;IPR010255	Fungal ligninase;Haem peroxidase;Haem peroxidase;Haem peroxidase;Peroxidase, active site;Haem peroxidase superfamily	PR00462 (PRINTS);PF00141 (PFAM);G3DSA:1.10.520.10 (GENE3D);PIRSR601621-2 (PIRSR);PS00436 (PROSITE_PATTERNS);SSF48113 (SUPERFAMILY)	peroxidase	Peroxidase	AA	AA2	-	The amino acid sequence converted into a structural homology model presents the general folding and conserved residues forming the active site and substrate oxidation sites of a	Signal transduction mechanisms	peroxidase	-
	OG0014007	GBG3_05025	Probable alpha-fucosidase A	E	CAZy	CWDE	GO:0005975;GO:0016798	carbohydrate metabolic process;hydrolase activity, acting on glycosyl bonds	Biological Process;Molecular Function	-	-	Probable alpha-fucosidase A (EC 3.2.1.51) (Alpha-L-fucoside fucohydrolase A)	IPR027414;noIPR;noIPR;noIPR	Glycosyl hydrolase family 95, N-terminal domain;Glycosyl hydrolase family 95, N-terminal domain;Glycosyl hydrolase family 95, N-terminal domain;Glycosyl hydrolase family 95, N-terminal domain	PF14498 (PFAM);G3DSA:2.70.98.50 (GENE3D);PTHR31084 (PANTHER);PTHR31084:SF3 (PANTHER)	Glyco_hyd_65N_2	Glycosyl hydrolase family 65, N-terminal domain	Probable GH	GH65	-	Glycosyl hydrolase family 65, N-terminal domain	Carbohydrate transport and metabolism	Glyco_hyd_65N_2	-
		GBNJ3_11746	Probable alpha-fucosidase A	E	CAZy	CWDE	-	-	-	-	-	Probable alpha-fucosidase A (EC 3.2.1.51) (Alpha-L-fucoside fucohydrolase A)	noIPR;IPR027414	RNA-binding domain superfamily;Glycosyl hydrolase family 95, N-terminal domain	G3DSA:2.70.98.50 (GENE3D);PF14498 (PFAM)	Glyco_hyd_65N_2	Glycosyl hydrolase family 65, N-terminal domain	Probable GH	GH65	-	-	-	-	-
	OG0014018	GBNJ3_22580	Histone-fold	E	Other	Other	-	-	-	-	-	-	noIPR	Histone-fold	mobidb-lite (MOBIDB_LITE)	-	-	-	-	-	-	-	-	-
	OG0014105	GBG3_08311	Glyco_hydro_43 domain-containing protein	N	CAZy	CWDE	-	-	-	-	-	-	IPR006710;IPR023296;noIPR;noIPR;IPR023296	Glycoside hydrolase, family 43;Glycosyl hydrolase, five-bladed beta-propellor domain superfamily;Glycosyl hydrolase, five-bladed beta-propellor domain superfamily;Glycosyl hydrolase, five-bladed beta-propellor domain superfamily;Glycosyl hydrolase, five-bladed beta-propellor domain superfamily	PF04616 (PFAM);G3DSA:2.115.10.20 (GENE3D);PTHR42812:SF5 (PANTHER);PTHR42812 (PANTHER);SSF75005 (SUPERFAMILY)	Glyco_hydro_43	Glycosyl hydrolases family 43	Probable GH	GH43	-	Glycosyl hydrolases family 43	Carbohydrate transport and metabolism	Glyco_hydro_43	-
		GBNJ3_09894	Glyco_hydro_43 domain-containing protein	N	CAZy	CWDE	-	-	-	-	-	-	IPR006710;IPR023296;noIPR;noIPR;IPR023296	Glycoside hydrolase, family 43;Glycosyl hydrolase, five-bladed beta-propellor domain superfamily;Glycosyl hydrolase, five-bladed beta-propellor domain superfamily;Glycosyl hydrolase, five-bladed beta-propellor domain superfamily;Glycosyl hydrolase, five-bladed beta-propellor domain superfamily	PF04616 (PFAM);G3DSA:2.115.10.20 (GENE3D);PTHR42812:SF5 (PANTHER);PTHR42812 (PANTHER);SSF75005 (SUPERFAMILY)	Glyco_hydro_43	Glycosyl hydrolases family 43	Probable GH	GH43	-	Glycosyl hydrolases family 43	Carbohydrate transport and metabolism	Glyco_hydro_43	-
Accessory (G3-T10)	OG0000594	GBG3_02811	Protein kinase-like domain superfamily	N	CAZy	CWDE	-	-	-	-	-	-	noIPR;noIPR;noIPR	Protein kinase-like domain superfamily;Protein kinase-like domain superfamily;Protein kinase-like domain superfamily	G3DSA:2.60.120.200 (GENE3D);mobidb-lite (MOBIDB_LITE);PTHR40124 (PANTHER)	-	-	PL	PL14	-	-	-	-	-
		GBG3_09725	Protein of unknown function DUF1688	N	CAZy	CWDE	-	-	-	-	-	-	noIPR;noIPR;noIPR	Protein of unknown function DUF1688;Protein of unknown function DUF1688;Protein of unknown function DUF1688	G3DSA:2.60.120.200 (GENE3D);mobidb-lite (MOBIDB_LITE);PTHR40124 (PANTHER)	-	-	PL	PL14	-	-	-	-	-
		GBT10_04192	Nop domain superfamily	N	Other	Other	-	-	-	-	-	-	noIPR;noIPR	Nop domain superfamily;Nop domain superfamily	G3DSA:2.60.120.200 (GENE3D);mobidb-lite (MOBIDB_LITE)	-	-	-	-	-	-	-	-	-
		GBT10_07316	Cupredoxin	N	CAZy	CWDE	-	-	-	-	-	-	noIPR;noIPR	Cupredoxin;Cupredoxin	G3DSA:2.60.120.200 (GENE3D);PTHR40124 (PANTHER)	-	-	PL	PL14	-	-	-	-	-
		GBT10_16806	Unknown protein	N	Unannotated	Unannotated	-	-	-	-	-	-	-	-	-	-	-	-	-	-	-	-	-	-
		GBT10_21591	Lambda repressor-like, DNA-binding domain superfamily	N	CAZy	CWDE	-	-	-	-	-	-	noIPR;noIPR	Lambda repressor-like, DNA-binding domain superfamily;Lambda repressor-like, DNA-binding domain superfamily	G3DSA:2.60.120.200 (GENE3D);PTHR40124 (PANTHER)	-	-	PL	PL14	-	-	-	-	-
	OG0003069	GBG3_01597	Alpha/Beta hydrolase fold	E	Peptidase	Serine peptidase	-	-	-	-	-	-	noIPR	Alpha/Beta hydrolase fold	PTHR43487 (PANTHER)	-	-	-	-	-	to MEROPS serine peptidase family S33	Function unknown	-	-
		GBT10_00009	Unknown protein	E	Unannotated	Unannotated	-	-	-	-	-	-	-	-	-	-	-	-	-	-	-	-	-	-
		GBT10_05789	Unknown protein	E	Unannotated	Unannotated	-	-	-	-	-	-	-	-	-	-	-	-	-	-	-	-	-	-
		GBT10_19340	Carboxylesterase B	E	Carboxylesterase	Carboxylesterase	GO:0008233;GO:0110165	peptidase activity;cellular anatomical entity	Molecular Function;Cellular Component	-	-	Carboxylesterase B (EC 3.1.1.-)	noIPR	P-loop containing nucleoside triphosphate hydrolase	PTHR43487 (PANTHER)	-	-	-	-	-	to MEROPS serine peptidase family S33	Function unknown	-	-
		GBT10_24163	Unknown protein	E	Unannotated	Unannotated	-	-	-	-	-	-	-	-	-	-	-	-	-	-	-	-	-	-
	OG0004463	GBG3_06143	Probable pectinesterase/pectinesterase inhibitor 46	N	CAZy	CWDE	GO:0016787	hydrolase activity	Molecular Function	-	-	Probable pectinesterase/pectinesterase inhibitor 46 [Includes: Pectinesterase inhibitor 46 (Pectin methylesterase inhibitor 46); Pectinesterase 46 (PE 46) (EC 3.1.1.11) (Pectin methylesterase 46) (AtPME46)]	IPR012334;IPR000070;noIPR;noIPR;IPR011050	Pectin lyase fold;Pectinesterase, catalytic;Pectinesterase, catalytic;Pectinesterase, catalytic;Pectin lyase fold/virulence factor	G3DSA:2.160.20.10 (GENE3D);PF01095 (PFAM);PTHR31321:SF11 (PANTHER);PTHR31321 (PANTHER);SSF51126 (SUPERFAMILY)	Pectinesterase	Pectinesterase	CE	CE8	-	Pectinesterase	Signal transduction mechanisms	Pectinesterase	-
		GBG3_11815	Probable pectinesterase/pectinesterase inhibitor 36	N	CAZy	CWDE	GO:0016787;GO:0050896	hydrolase activity;response to stimulus	Molecular Function;Biological Process	-	-	Probable pectinesterase/pectinesterase inhibitor 36 [Includes: Pectinesterase inhibitor 36 (Pectin methylesterase inhibitor 36); Pectinesterase 36 (PE 36) (EC 3.1.1.11) (Pectin methylesterase 36) (AtPME36)]	IPR000070;IPR012334;noIPR;noIPR;IPR011050	Pectinesterase, catalytic;Pectin lyase fold;Pectin lyase fold;Pectin lyase fold;Pectin lyase fold/virulence factor	PF01095 (PFAM);G3DSA:2.160.20.10 (GENE3D);PTHR31321 (PANTHER);PTHR31321:SF11 (PANTHER);SSF51126 (SUPERFAMILY)	Pectinesterase	Pectinesterase	CE	CE8	-	Pectinesterase	Signal transduction mechanisms	Pectinesterase	-
		GBT10_00267	Pectin lyase fold	N	CAZy	CWDE	-	-	-	-	-	-	IPR012334;IPR011050	Pectin lyase fold;Pectin lyase fold/virulence factor	G3DSA:2.160.20.10 (GENE3D);SSF51126 (SUPERFAMILY)	-	-	CE	CE8	-	Carbohydrate esterase family 8	Carbohydrate transport and metabolism	-	-
		GBT10_00435	Probable pectinesterase A	N	CAZy	CWDE	-	-	-	-	-	Probable pectinesterase A (EC 3.1.1.11) (Pectin methylesterase A)	IPR012334;IPR000070;noIPR;noIPR;IPR011050	Pectin lyase fold;Pectinesterase, catalytic;Pectinesterase, catalytic;Pectinesterase, catalytic;Pectin lyase fold/virulence factor	G3DSA:2.160.20.10 (GENE3D);PF01095 (PFAM);PTHR31321 (PANTHER);PTHR31321:SF11 (PANTHER);SSF51126 (SUPERFAMILY)	Pectinesterase	Pectinesterase	CE	CE8	-	Pectinesterase	Signal transduction mechanisms	Pectinesterase	-
	OG0004570	GBG3_05288	DUF5648 domain-containing protein	E	Other	Unknown function	-	-	-	-	-	-	IPR043708	Repeat of unknown function DUF5648	PF18885 (PFAM)	DUF5648	Repeat of unknown function (DUF5648)	-	-	-	-	-	-	-
		GBG3_05844	DUF5648 domain-containing protein	E	Other	Unknown function	-	-	-	-	-	-	IPR043708;noIPR;noIPR	Repeat of unknown function DUF5648;Repeat of unknown function DUF5648;Repeat of unknown function DUF5648	PF18885 (PFAM);mobidb-lite (MOBIDB_LITE);mobidb-lite (MOBIDB_LITE)	DUF5648	Repeat of unknown function (DUF5648)	-	-	-	-	-	-	-
		GBG3_15287	DUF5648 domain-containing protein	E	Other	Unknown function	-	-	-	-	-	-	IPR043708;noIPR;noIPR	Repeat of unknown function DUF5648;Repeat of unknown function DUF5648;Repeat of unknown function DUF5648	PF18885 (PFAM);mobidb-lite (MOBIDB_LITE);mobidb-lite (MOBIDB_LITE)	DUF5648	Repeat of unknown function (DUF5648)	-	-	-	-	-	-	-
		GBT10_22359	DUF5648 domain-containing protein	E	Other	Unknown function	-	-	-	-	-	-	IPR043708	Repeat of unknown function DUF5648	PF18885 (PFAM)	DUF5648	Repeat of unknown function (DUF5648)	-	-	-	-	-	-	-
	OG0004579	GBG3_13852	Versatile peroxidase VPL1	N	CAZy	Other CAZyme	GO:0004601;GO:0009987;GO:0050896	peroxidase activity;cellular process;response to stimulus	Molecular Function;Biological Process;Biological Process	-	-	Versatile peroxidase VPL1 (EC 1.11.1.16) (Versatile liquid phase peroxidase 1)	IPR002016;IPR001621;IPR024589;noIPR;noIPR;IPR002016;IPR044831;IPR019793;IPR019794;IPR001621;IPR010255	Haem peroxidase;Fungal ligninase;Fungal ligninase, C-terminal;Fungal ligninase, C-terminal;Fungal ligninase, C-terminal;Haem peroxidase;Heme-binding peroxidase Ccp1-like;Peroxidases heam-ligand binding site;Peroxidase, active site;Fungal ligninase;Haem peroxidase superfamily	PR00458 (PRINTS);PR00462 (PRINTS);PF11895 (PFAM);G3DSA:1.10.420.10 (GENE3D);G3DSA:1.10.520.10 (GENE3D);PF00141 (PFAM);PTHR31356 (PANTHER);PS00435 (PROSITE_PATTERNS);PS00436 (PROSITE_PATTERNS);cd00692 (CDD);SSF48113 (SUPERFAMILY)	Peroxidase_ext	Fungal peroxidase extension region	AA	AA2	-	The amino acid sequence converted into a structural homology model presents the general folding and conserved residues forming the active site and substrate oxidation sites of a	Signal transduction mechanisms	Peroxidase_ext,peroxidase	-
		GBT10_11536	Versatile peroxidase VPL2	N	CAZy	Other CAZyme	GO:0004601;GO:0005488;GO:0006979;GO:0044248;GO:0070887	peroxidase activity;binding;response to oxidative stress;cellular catabolic process;cellular response to chemical stimulus	Molecular Function;Molecular Function;Biological Process;Biological Process;Biological Process	-	-	Versatile peroxidase VPL2 (EC 1.11.1.16) (Versatile liquid phase peroxidase 2)	IPR001621;IPR002016;noIPR;noIPR;IPR002016;IPR024589;noIPR;noIPR;IPR044831;IPR019794;IPR019793;IPR002016;IPR001621;IPR010255	Fungal ligninase;Haem peroxidase;Haem peroxidase;Haem peroxidase;Haem peroxidase;Fungal ligninase, C-terminal;Fungal ligninase, C-terminal;Fungal ligninase, C-terminal;Heme-binding peroxidase Ccp1-like;Peroxidase, active site;Peroxidases heam-ligand binding site;Haem peroxidase;Fungal ligninase;Haem peroxidase superfamily	PR00462 (PRINTS);PR00458 (PRINTS);G3DSA:1.10.420.10 (GENE3D);G3DSA:1.10.520.10 (GENE3D);PF00141 (PFAM);PF11895 (PFAM);PIRSR600823-3 (PIRSR);PIRSR601621-2 (PIRSR);PTHR31356 (PANTHER);PS00436 (PROSITE_PATTERNS);PS00435 (PROSITE_PATTERNS);PS50873 (PROSITE_PROFILES);cd00692 (CDD);SSF48113 (SUPERFAMILY)	Peroxidase_ext	Fungal peroxidase extension region	AA	AA2	-	The amino acid sequence converted into a structural homology model presents the general folding and conserved residues forming the active site and substrate oxidation sites of a	Signal transduction mechanisms	Peroxidase_ext,peroxidase	-
		GBT10_11972	Versatile peroxidase VPL2	N	CAZy	Other CAZyme	GO:0004601;GO:0005488;GO:0006979;GO:0044248;GO:0070887	peroxidase activity;binding;response to oxidative stress;cellular catabolic process;cellular response to chemical stimulus	Molecular Function;Molecular Function;Biological Process;Biological Process;Biological Process	-	-	Versatile peroxidase VPL2 (EC 1.11.1.16) (Versatile liquid phase peroxidase 2)	IPR001621;IPR002016;noIPR;noIPR;IPR002016;IPR024589;noIPR;noIPR;IPR044831;IPR019794;IPR019793;IPR002016;IPR001621;IPR010255	Fungal ligninase;Haem peroxidase;Haem peroxidase;Haem peroxidase;Haem peroxidase;Fungal ligninase, C-terminal;Fungal ligninase, C-terminal;Fungal ligninase, C-terminal;Heme-binding peroxidase Ccp1-like;Peroxidase, active site;Peroxidases heam-ligand binding site;Haem peroxidase;Fungal ligninase;Haem peroxidase superfamily	PR00462 (PRINTS);PR00458 (PRINTS);G3DSA:1.10.420.10 (GENE3D);G3DSA:1.10.520.10 (GENE3D);PF00141 (PFAM);PF11895 (PFAM);PIRSR600823-3 (PIRSR);PIRSR601621-2 (PIRSR);PTHR31356 (PANTHER);PS00436 (PROSITE_PATTERNS);PS00435 (PROSITE_PATTERNS);PS50873 (PROSITE_PROFILES);cd00692 (CDD);SSF48113 (SUPERFAMILY)	Peroxidase_ext	Fungal peroxidase extension region	AA	AA2	-	The amino acid sequence converted into a structural homology model presents the general folding and conserved residues forming the active site and substrate oxidation sites of a	Signal transduction mechanisms	Peroxidase_ext,peroxidase	-
		GBT10_24203	Versatile peroxidase VPL2	N	CAZy	Other CAZyme	GO:0004601;GO:0005488;GO:0006979;GO:0044248;GO:0070887	peroxidase activity;binding;response to oxidative stress;cellular catabolic process;cellular response to chemical stimulus	Molecular Function;Molecular Function;Biological Process;Biological Process;Biological Process	-	-	Versatile peroxidase VPL2 (EC 1.11.1.16) (Versatile liquid phase peroxidase 2)	IPR001621;IPR002016;noIPR;noIPR;IPR002016;IPR024589;noIPR;noIPR;IPR044831;IPR019794;IPR019793;IPR002016;IPR001621;IPR010255	Fungal ligninase;Haem peroxidase;Haem peroxidase;Haem peroxidase;Haem peroxidase;Fungal ligninase, C-terminal;Fungal ligninase, C-terminal;Fungal ligninase, C-terminal;Heme-binding peroxidase Ccp1-like;Peroxidase, active site;Peroxidases heam-ligand binding site;Haem peroxidase;Fungal ligninase;Haem peroxidase superfamily	PR00462 (PRINTS);PR00458 (PRINTS);G3DSA:1.10.420.10 (GENE3D);G3DSA:1.10.520.10 (GENE3D);PF00141 (PFAM);PF11895 (PFAM);PIRSR600823-3 (PIRSR);PIRSR601621-2 (PIRSR);PTHR31356 (PANTHER);PS00436 (PROSITE_PATTERNS);PS00435 (PROSITE_PATTERNS);PS50873 (PROSITE_PROFILES);cd00692 (CDD);SSF48113 (SUPERFAMILY)	Peroxidase_ext	Fungal peroxidase extension region	AA	AA2	-	The amino acid sequence converted into a structural homology model presents the general folding and conserved residues forming the active site and substrate oxidation sites of a	Signal transduction mechanisms	Peroxidase_ext,peroxidase	-
	OG0004616	GBG3_12460	NAD(P)-binding domain superfamily	E	Other	Redox-active proteins	-	-	-	-	-	-	noIPR;noIPR	NAD(P)-binding domain superfamily;NAD(P)-binding domain superfamily	mobidb-lite (MOBIDB_LITE);mobidb-lite (MOBIDB_LITE)	-	-	-	-	-	-	-	-	-
	OG0004789	GBG3_05019	Cupredoxin	N	Other	Cupredoxin	-	-	-	-	-	-	IPR008972;IPR008972;noIPR;noIPR;noIPR;noIPR;noIPR;noIPR;noIPR;IPR008972;IPR008972	Cupredoxin;Cupredoxin;Cupredoxin;Cupredoxin;Cupredoxin;Cupredoxin;Cupredoxin;Cupredoxin;Cupredoxin;Cupredoxin;Cupredoxin	G3DSA:2.60.40.420 (GENE3D);G3DSA:2.60.40.420 (GENE3D);mobidb-lite (MOBIDB_LITE);mobidb-lite (MOBIDB_LITE);mobidb-lite (MOBIDB_LITE);PTHR34883 (PANTHER);PTHR34883:SF4 (PANTHER);cd00920 (CDD);cd00920 (CDD);SSF49503 (SUPERFAMILY);SSF49503 (SUPERFAMILY)	-	-	-	-	-	-	-	-	-
		GBG3_09563	Cupredoxin_1 domain-containing protein	N	Other	Cupredoxin	-	-	-	-	-	-	IPR008972;noIPR;noIPR;noIPR;noIPR;noIPR;IPR008972;IPR008972	Cupredoxin;Cupredoxin;Cupredoxin;Cupredoxin;Cupredoxin;Cupredoxin;Cupredoxin;Cupredoxin	G3DSA:2.60.40.420 (GENE3D);mobidb-lite (MOBIDB_LITE);PTHR34883:SF4 (PANTHER);PTHR34883 (PANTHER);cd00920 (CDD);cd00920 (CDD);SSF49503 (SUPERFAMILY);SSF49503 (SUPERFAMILY)	Cupredoxin_1	Cupredoxin-like domain	-	-	-	-	-	-	-
		GBG3_09564	Cupredoxin_1 domain-containing protein	N	Other	Cupredoxin	-	-	-	-	-	-	IPR008972;noIPR;noIPR;noIPR;noIPR;noIPR;noIPR;noIPR;IPR008972;IPR008972	Cupredoxin;Cupredoxin;Cupredoxin;Cupredoxin;Cupredoxin;Cupredoxin;Cupredoxin;Cupredoxin;Cupredoxin;Cupredoxin	G3DSA:2.60.40.420 (GENE3D);mobidb-lite (MOBIDB_LITE);PTHR34883 (PANTHER);PTHR34883:SF4 (PANTHER);PTHR34883:SF4 (PANTHER);PTHR34883 (PANTHER);cd00920 (CDD);cd00920 (CDD);SSF49503 (SUPERFAMILY);SSF49503 (SUPERFAMILY)	Cupredoxin_1	Cupredoxin-like domain	-	-	-	-	-	-	-
		GBT10_18386	Cupredoxin_1 domain-containing protein	E	Other	Cupredoxin	-	-	-	-	-	-	IPR008972;noIPR;noIPR;noIPR;noIPR;noIPR;noIPR;IPR008972;IPR008972	Cupredoxin;Cupredoxin;Cupredoxin;Cupredoxin;Cupredoxin;Cupredoxin;Cupredoxin;Cupredoxin;Cupredoxin	G3DSA:2.60.40.420 (GENE3D);PTHR34883:SF4 (PANTHER);PTHR34883 (PANTHER);PTHR34883:SF4 (PANTHER);PTHR34883 (PANTHER);cd00920 (CDD);cd00920 (CDD);SSF49503 (SUPERFAMILY);SSF49503 (SUPERFAMILY)	Cupredoxin_1	Cupredoxin-like domain	-	-	-	-	-	-	-
	OG0005042	GBG3_10861	Nis1 domain-containing protein	N	Effector-associated	Nis1 domain-containing protein	-	-	-	-	-	-	-	-	-	Nis1	Nis1 family	-	-	-	-	-	-	-
		GBG3_15310	Nis1 domain-containing protein	N	Effector-associated	Nis1 domain-containing protein	-	-	-	-	-	-	-	-	-	Nis1	Nis1 family	-	-	-	-	-	-	-
		GBG3_15584	Nis1 domain-containing protein	N	Effector-associated	Nis1 domain-containing protein	-	-	-	-	-	-	-	-	-	Nis1	Nis1 family	-	-	-	-	-	-	-
		GBT10_09360	Nis1 domain-containing protein	N	Effector-associated	Nis1 domain-containing protein	-	-	-	-	-	-	-	-	-	Nis1	Nis1 family	-	-	-	-	-	-	-
	OG0005389	GBG3_05317	SNARE associated Golgi protein	N	Other	Other	-	-	-	-	-	-	noIPR	SNARE associated Golgi protein	mobidb-lite (MOBIDB_LITE)	-	-	-	-	-	-	-	-	-
		GBG3_16869	GPI-anchored hemophore cfmC (GPI anchored CFEM domain protein C)	E	Effector-associated	CFEM domain-containing protein	GO:0110165	cellular anatomical entity	Cellular Component	-	-	GPI-anchored hemophore cfmC (GPI anchored CFEM domain protein C)	IPR008427;noIPR;noIPR;noIPR;noIPR	Extracellular membrane protein, CFEM domain;Extracellular membrane protein, CFEM domain;Extracellular membrane protein, CFEM domain;Extracellular membrane protein, CFEM domain;Extracellular membrane protein, CFEM domain	PF05730 (PFAM);mobidb-lite (MOBIDB_LITE);mobidb-lite (MOBIDB_LITE);PTHR35607:SF9 (PANTHER);PTHR35607 (PANTHER)	CFEM	CFEM domain	-	-	-	CFEM domain	Function unknown	CFEM	-
		GBT10_02945	GPI-anchored hemophore cfmC (GPI anchored CFEM domain protein C)	N	Effector-associated	CFEM domain-containing protein	GO:0110165	cellular anatomical entity	Cellular Component	-	-	GPI-anchored hemophore cfmC (GPI anchored CFEM domain protein C)	IPR008427;noIPR;noIPR;noIPR	Extracellular membrane protein, CFEM domain;Extracellular membrane protein, CFEM domain;Extracellular membrane protein, CFEM domain;Extracellular membrane protein, CFEM domain	PF05730 (PFAM);mobidb-lite (MOBIDB_LITE);PTHR35607 (PANTHER);PTHR35607:SF9 (PANTHER)	CFEM	CFEM domain	-	-	-	CFEM domain	Function unknown	CFEM	-
		GBT10_13770	GPI-anchored hemophore cfmC (GPI anchored CFEM domain protein C)	N	Effector-associated	CFEM domain-containing protein	GO:0110165	cellular anatomical entity	Cellular Component	-	-	GPI-anchored hemophore cfmC (GPI anchored CFEM domain protein C)	IPR008427;noIPR;noIPR;noIPR	Extracellular membrane protein, CFEM domain;Extracellular membrane protein, CFEM domain;Extracellular membrane protein, CFEM domain;Extracellular membrane protein, CFEM domain	PF05730 (PFAM);mobidb-lite (MOBIDB_LITE);PTHR35607 (PANTHER);PTHR35607:SF9 (PANTHER)	CFEM	CFEM domain	-	-	-	CFEM domain	Function unknown	CFEM	-
	OG0005556	GBT10_04344	Bud22/Serum response factor-binding protein 1	E	Other	Other	-	-	-	-	-	-	noIPR;noIPR;noIPR	Bud22/Serum response factor-binding protein 1;Bud22/Serum response factor-binding protein 1;Bud22/Serum response factor-binding protein 1	mobidb-lite (MOBIDB_LITE);mobidb-lite (MOBIDB_LITE);mobidb-lite (MOBIDB_LITE)	-	-	-	-	-	Expressed protein	Function unknown	-	-
		GBT10_13754	Bud22/Serum response factor-binding protein 1	E	Other	Other	-	-	-	-	-	-	noIPR;noIPR;noIPR	Bud22/Serum response factor-binding protein 1;Bud22/Serum response factor-binding protein 1;Bud22/Serum response factor-binding protein 1	mobidb-lite (MOBIDB_LITE);mobidb-lite (MOBIDB_LITE);mobidb-lite (MOBIDB_LITE)	-	-	-	-	-	Expressed protein	Function unknown	-	-
		GBT10_24557	Bud22/Serum response factor-binding protein 1	E	Other	Other	-	-	-	-	-	-	noIPR;noIPR;noIPR	Bud22/Serum response factor-binding protein 1;Bud22/Serum response factor-binding protein 1;Bud22/Serum response factor-binding protein 1	mobidb-lite (MOBIDB_LITE);mobidb-lite (MOBIDB_LITE);mobidb-lite (MOBIDB_LITE)	-	-	-	-	-	Expressed protein	Function unknown	-	-
	OG0006170	GBT10_02850	Beta-hexosaminidase 2	N	CAZy	CWDE	GO:0015929;GO:0016020;GO:0043170	hexosaminidase activity;membrane;macromolecule metabolic process	Molecular Function;Cellular Component;Biological Process	-	-	Beta-hexosaminidase 2 (EC 3.2.1.52) (Beta-GlcNAcase 2) (Beta-N-acetylhexosaminidase 2) (Beta-hexosaminidase 3) (AtHEX3) (N-acetyl-beta-glucosaminidase 2)	IPR025705;IPR029018;IPR029019;IPR015883;noIPR;IPR025705;noIPR;IPR017853;IPR029018	Beta-hexosaminidase;Beta-hexosaminidase-like, domain 2;Beta-hexosaminidase, eukaryotic type, N-terminal;Glycoside hydrolase family 20, catalytic domain;Glycoside hydrolase family 20, catalytic domain;Beta-hexosaminidase;Beta-hexosaminidase;Glycoside hydrolase superfamily;Beta-hexosaminidase-like, domain 2	PR00738 (PRINTS);G3DSA:3.30.379.10 (GENE3D);PF14845 (PFAM);PF00728 (PFAM);G3DSA:3.20.20.80 (GENE3D);PIRSF001093 (PIRSF);PTHR22600 (PANTHER);SSF51445 (SUPERFAMILY);SSF55545 (SUPERFAMILY)	Glyco_hydro_20	Glycosyl hydrolase family 20, catalytic domain	GH	GH20	-	beta-acetyl hexosaminidase like	Carbohydrate transport and metabolism	Glyco_hydro_20,Glycohydro_20b2	-
		GBT10_10132	Glycohydro_20b2 domain-containing protein	E	CAZy	CWDE	-	-	-	-	-	-	IPR029019;IPR029018;IPR029018	Beta-hexosaminidase, eukaryotic type, N-terminal;Beta-hexosaminidase-like, domain 2;Beta-hexosaminidase-like, domain 2	PF14845 (PFAM);G3DSA:3.30.379.10 (GENE3D);SSF55545 (SUPERFAMILY)	Glycohydro_20b2	beta-acetyl hexosaminidase like	-	GT20	-	beta-acetyl hexosaminidase like	Carbohydrate transport and metabolism	Glycohydro_20b2	-
		GBT10_12230	Beta-hexosaminidase 2	N	CAZy	CWDE	GO:0015929;GO:0016020;GO:0043170	hexosaminidase activity;membrane;macromolecule metabolic process	Molecular Function;Cellular Component;Biological Process	-	-	Beta-hexosaminidase 2 (EC 3.2.1.52) (Beta-GlcNAcase 2) (Beta-N-acetylhexosaminidase 2) (Beta-hexosaminidase 3) (AtHEX3) (N-acetyl-beta-glucosaminidase 2)	IPR025705;IPR025705;IPR029018;IPR015883;noIPR;IPR029019;noIPR;noIPR;IPR017853;IPR029018	Beta-hexosaminidase;Beta-hexosaminidase;Beta-hexosaminidase-like, domain 2;Glycoside hydrolase family 20, catalytic domain;Glycoside hydrolase family 20, catalytic domain;Beta-hexosaminidase, eukaryotic type, N-terminal;Beta-hexosaminidase, eukaryotic type, N-terminal;Beta-hexosaminidase, eukaryotic type, N-terminal;Glycoside hydrolase superfamily;Beta-hexosaminidase-like, domain 2	PR00738 (PRINTS);PIRSF001093 (PIRSF);G3DSA:3.30.379.10 (GENE3D);PF00728 (PFAM);G3DSA:3.20.20.80 (GENE3D);PF14845 (PFAM);PTHR22600 (PANTHER);PTHR22600:SF26 (PANTHER);SSF51445 (SUPERFAMILY);SSF55545 (SUPERFAMILY)	Glyco_hydro_20	Glycosyl hydrolase family 20, catalytic domain	GH	GH20	-	beta-acetyl hexosaminidase like	Carbohydrate transport and metabolism	Glyco_hydro_20,Glycohydro_20b2	-
	OG0006641	GBG3_09883	Alginate_lyase domain-containing protein	N	CAZy	CWDE	-	-	-	-	-	-	IPR008397;IPR008929;IPR008929	Alginate lyase domain;Chondroitin AC/alginate lyase;Chondroitin AC/alginate lyase	PF05426 (PFAM);G3DSA:1.50.10.100 (GENE3D);SSF48230 (SUPERFAMILY)	Alginate_lyase	Alginate lyase	PL	PL38	-	Chondroitin AC alginate lyase	Post-translational modification, protein turnover, and chaperones	Alginate_lyase	-
	OG0006892	GBG3_16653	AMP-binding, conserved site	N	Other	Other	-	-	-	-	-	-	noIPR;noIPR	AMP-binding, conserved site;AMP-binding, conserved site	PTHR34587:SF1 (PANTHER);PTHR34587 (PANTHER)	-	-	-	-	-	-	-	-	-
		GBT10_06562	AMP-binding, conserved site	N	Other	Other	-	-	-	-	-	-	noIPR;noIPR	AMP-binding, conserved site;AMP-binding, conserved site	PTHR34587:SF1 (PANTHER);PTHR34587 (PANTHER)	-	-	-	-	-	-	-	-	-
		GBT10_14428	AMP-binding, conserved site	N	Other	Other	-	-	-	-	-	-	noIPR;noIPR	AMP-binding, conserved site;AMP-binding, conserved site	PTHR34587:SF1 (PANTHER);PTHR34587 (PANTHER)	-	-	-	-	-	-	-	-	-
		GBT10_20619	AMP-binding, conserved site	N	Other	Other	-	-	-	-	-	-	noIPR;noIPR	AMP-binding, conserved site;AMP-binding, conserved site	PTHR34587:SF1 (PANTHER);PTHR34587 (PANTHER)	-	-	-	-	-	-	-	-	-
	OG0008621	GBG3_07948	Unknown protein	N	Unannotated	Unannotated	-	-	-	-	-	-	-	-	-	-	-	-	-	-	-	-	-	-
		GBG3_08137	Unknown protein	N	Unannotated	Unannotated	-	-	-	-	-	-	-	-	-	-	-	-	-	-	-	-	-	-
	OG0008657	GBG3_03693	Unknown protein	N	Unannotated	Unannotated	-	-	-	-	-	-	-	-	-	-	-	-	-	-	-	-	-	-
		GBG3_17710	Heterokaryon incompatibility	N	Other	Other	-	-	-	-	-	-	noIPR	Heterokaryon incompatibility	mobidb-lite (MOBIDB_LITE)	-	-	-	-	-	-	-	-	-
		GBT10_18538	Hydrophobin	N	Other	Hydrophobins	-	-	-	-	-	-	noIPR	Hydrophobin	mobidb-lite (MOBIDB_LITE)	-	-	-	-	-	-	-	-	-
	OG0008825	GBG3_02284	Unknown protein	E	Unannotated	Unannotated	-	-	-	-	-	-	-	-	-	-	-	-	-	-	-	-	-	-
		GBG3_09043	Unknown protein	E	Unannotated	Unannotated	-	-	-	-	-	-	-	-	-	-	-	-	-	-	-	-	-	-
		GBT10_01740	Unknown protein	E	Unannotated	Unannotated	-	-	-	-	-	-	-	-	-	-	-	-	-	-	-	-	-	-
	OG0008826	GBG3_02296	P-loop containing nucleoside triphosphate hydrolase	E	Other	ATP hydrolysis	-	-	-	-	-	-	noIPR	P-loop containing nucleoside triphosphate hydrolase	mobidb-lite (MOBIDB_LITE)	-	-	-	-	-	-	-	-	-
		GBG3_09044	Unknown protein	E	Unannotated	Unannotated	-	-	-	-	-	-	-	-	-	-	-	-	-	-	-	-	-	-
		GBT10_00478	Unknown protein	E	Unannotated	Unannotated	-	-	-	-	-	-	-	-	-	-	-	-	-	-	-	-	-	-
	OG0009041	GBG3_07158	Glucanase	E	CAZy	CWDE	GO:0005975;GO:0016798	carbohydrate metabolic process;hydrolase activity, acting on glycosyl bonds	Biological Process;Molecular Function	Glucanase (EC 3.2.1.-)	reduced_virulence	Exoglucanase 1 (EC 3.2.1.91) (1,4-beta-cellobiohydrolase) (Exocellobiohydrolase I) (Exoglucanase I)	IPR001722;IPR037019;IPR001722;noIPR;noIPR;IPR001722;noIPR;noIPR;IPR001722;IPR013320	Glycoside hydrolase, family 7;Glycoside hydrolase family 7, catalytic domain superfamily;Glycoside hydrolase, family 7;Glycoside hydrolase, family 7;Glycoside hydrolase, family 7;Glycoside hydrolase, family 7;Glycoside hydrolase, family 7;Glycoside hydrolase, family 7;Glycoside hydrolase, family 7;Concanavalin A-like lectin/glucanase domain superfamily	PR00734 (PRINTS);G3DSA:2.70.100.10 (GENE3D);PF00840 (PFAM);mobidb-lite (MOBIDB_LITE);mobidb-lite (MOBIDB_LITE);PTHR33753 (PANTHER);PTHR33753:SF2 (PANTHER);PTHR33753:SF2 (PANTHER);cd07999 (CDD);SSF49899 (SUPERFAMILY)	Glyco_hydro_7	Glycosyl hydrolase family 7	GH & CBM	GH7 & CBM1	-	Belongs to the glycosyl hydrolase 7 (cellulase C) family	Signal transduction mechanisms	Glyco_hydro_7	-
		GBG3_17500	Putative glycosyl hydrolase family 7 protein	E	CAZy	CWDE	GO:0000272;GO:0004553	polysaccharide catabolic process;hydrolase activity, hydrolyzing O-glycosyl compounds	Biological Process;Molecular Function	Putative glycosyl hydrolase family 7 protein	reduced_virulence	Exoglucanase 1 (EC 3.2.1.91) (1,4-beta-cellobiohydrolase I) (Beta-glucancellobiohydrolase I) (Exocellobiohydrolase I) (Exoglucanase I)	IPR001722;IPR037019;IPR001722;noIPR;noIPR;noIPR;IPR001722;IPR001722;IPR013320	Glycoside hydrolase, family 7;Glycoside hydrolase family 7, catalytic domain superfamily;Glycoside hydrolase, family 7;Glycoside hydrolase, family 7;Glycoside hydrolase, family 7;Glycoside hydrolase, family 7;Glycoside hydrolase, family 7;Glycoside hydrolase, family 7;Concanavalin A-like lectin/glucanase domain superfamily	PR00734 (PRINTS);G3DSA:2.70.100.10 (GENE3D);PF00840 (PFAM);mobidb-lite (MOBIDB_LITE);mobidb-lite (MOBIDB_LITE);PTHR33753:SF2 (PANTHER);PTHR33753 (PANTHER);cd07999 (CDD);SSF49899 (SUPERFAMILY)	Glyco_hydro_7	Glycosyl hydrolase family 7	GH & CBM	GH7 & CBM1	-	Belongs to the glycosyl hydrolase 7 (cellulase C) family	Signal transduction mechanisms	Glyco_hydro_7	-
		GBT10_14472	Putative glycosyl hydrolase family 7 protein	E	CAZy	CWDE	GO:0000272;GO:0004553	polysaccharide catabolic process;hydrolase activity, hydrolyzing O-glycosyl compounds	Biological Process;Molecular Function	Putative glycosyl hydrolase family 7 protein	reduced_virulence	Exoglucanase 1 (EC 3.2.1.91) (1,4-beta-cellobiohydrolase I) (Beta-glucancellobiohydrolase I) (Exocellobiohydrolase I) (Exoglucanase I)	IPR001722;IPR001722;IPR037019;noIPR;noIPR;noIPR;IPR001722;IPR001722;IPR013320	Glycoside hydrolase, family 7;Glycoside hydrolase, family 7;Glycoside hydrolase family 7, catalytic domain superfamily;Glycoside hydrolase family 7, catalytic domain superfamily;Glycoside hydrolase family 7, catalytic domain superfamily;Glycoside hydrolase family 7, catalytic domain superfamily;Glycoside hydrolase, family 7;Glycoside hydrolase, family 7;Concanavalin A-like lectin/glucanase domain…	PR00734 (PRINTS);PF00840 (PFAM);G3DSA:2.70.100.10 (GENE3D);mobidb-lite (MOBIDB_LITE);mobidb-lite (MOBIDB_LITE);PTHR33753:SF2 (PANTHER);PTHR33753 (PANTHER);cd07999 (CDD);SSF49899 (SUPERFAMILY)	Glyco_hydro_7	Glycosyl hydrolase family 7	GH & CBM	GH7 & CBM1	-	Belongs to the glycosyl hydrolase 7 (cellulase C) family	Signal transduction mechanisms	Glyco_hydro_7	-
	OG0009117	GBG3_18864	RlpA-like domain superfamily	E	Other	Other	-	-	-	-	-	-	IPR036908	RlpA-like domain superfamily	G3DSA:2.40.40.10 (GENE3D)	-	-	-	-	-	-	-	-	-
		GBT10_17972	RlpA-like domain superfamily	N	Other	Other	-	-	-	-	-	-	IPR036908	RlpA-like domain superfamily	G3DSA:2.40.40.10 (GENE3D)	-	-	-	-	-	-	-	-	-
	OG0009262	GBG3_00157	LysM domain superfamily	N	Effector-associated	LysM domain-containing protein	-	-	-	-	-	-	noIPR	LysM domain superfamily	mobidb-lite (MOBIDB_LITE)	-	-	-	-	-	-	-	-	-
		GBG3_03615	Unknown protein	N	Unannotated	Unannotated	-	-	-	-	-	-	-	-	-	-	-	-	-	-	-	-	-	-
		GBT10_24401	NAD(P)-binding domain superfamily	N	Other	Redox-active proteins	-	-	-	-	-	-	noIPR	NAD(P)-binding domain superfamily	mobidb-lite (MOBIDB_LITE)	-	-	-	-	-	-	-	-	-
	OG0009268	GBG3_14062	Cytochrome P450 monooxygenase BOT1	N	Other	Cytochrome P450 protein family	-	-	-	Cytochrome P450 monooxygenase BOT1 (EC 1.-.-.-) (Botrydial biosynthesis cluster protein 1) (Calcineurin-dependent protein 5)	reduced_virulence	Cytochrome P450 monooxygenase 91 (EC 1.-.-.-)	IPR036396;IPR001128;IPR036396;noIPR;noIPR;noIPR;IPR036396	Cytochrome P450 superfamily;Cytochrome P450;Cytochrome P450 superfamily;Cytochrome P450 superfamily;Cytochrome P450 superfamily;Cytochrome P450 superfamily;Cytochrome P450 superfamily	G3DSA:1.10.630.10 (GENE3D);PF00067 (PFAM);G3DSA:1.10.630.10 (GENE3D);PTHR24305:SF196 (PANTHER);PTHR24305 (PANTHER);PTHR24305:SF196 (PANTHER);SSF48264 (SUPERFAMILY)	p450	Cytochrome P450	-	-	-	Cytochrome P450	Lipid transport and metabolism; Secondary metabolites biosynthesis, transport, and catabolism	p450	-
	OG0009623	GBG3_14243	GPI-anchored domain-containing protein	E	Other	GPI-anchored protein	-	-	-	-	-	-	-	-	-	GPI-anchored	Ser-Thr-rich glycosyl-phosphatidyl-inositol-anchored membrane family	-	-	-	Ser-Thr-rich glycosyl-phosphatidyl-inositol-anchored membrane family	Function unknown	-	-
		GBG3_16295	GPI-anchored domain-containing protein	E	Other	GPI-anchored protein	-	-	-	-	-	-	noIPR	S-adenosyl-L-methionine-dependent methyltransferase	mobidb-lite (MOBIDB_LITE)	GPI-anchored	Ser-Thr-rich glycosyl-phosphatidyl-inositol-anchored membrane family	-	-	-	Ser-Thr-rich glycosyl-phosphatidyl-inositol-anchored membrane family	Function unknown	-	-
		GBT10_16295	GPI-anchored domain-containing protein	E	Other	GPI-anchored protein	-	-	-	-	-	-	IPR018466;noIPR	Kre9/Knh1 family;Kre9/Knh1 family	PF10342 (PFAM);mobidb-lite (MOBIDB_LITE)	GPI-anchored	Ser-Thr-rich glycosyl-phosphatidyl-inositol-anchored membrane family	-	-	-	Ser-Thr-rich glycosyl-phosphatidyl-inositol-anchored membrane family	Function unknown	GPI-anchored	-
	OG0009674	GBG3_05515	Hydrophobin	E	Other	Hydrophobins	-	-	-	Hydrophobin	reduced_virulence	Fruiting body protein SC3 (Hydrophobin SC3)	IPR001338;IPR001338	Hydrophobin;Hydrophobin	SM00075 (SMART);PF01185 (PFAM)	Hydrophobin	Fungal hydrophobin	-	-	-	hydrophobin	Function unknown	Hydrophobin	-
		GBG3_16513	Hydrophobin	E	Other	Hydrophobins	-	-	-	Hydrophobin	reduced_virulence	Fruiting body protein SC3 (Hydrophobin SC3)	IPR001338;IPR001338	Hydrophobin;Hydrophobin	SM00075 (SMART);PF01185 (PFAM)	Hydrophobin	Fungal hydrophobin	-	-	-	hydrophobin	Function unknown	Hydrophobin	-
		GBT10_23703	Hydrophobin	E	Other	Hydrophobins	GO:0110165	cellular anatomical entity	Cellular Component	Hydrophobin	reduced_virulence	Fruiting body protein SC3 (Hydrophobin SC3)	IPR001338;IPR001338	Hydrophobin;Hydrophobin	SM00075 (SMART);PF01185 (PFAM)	Hydrophobin	Fungal hydrophobin	-	-	-	hydrophobin	Function unknown	Hydrophobin	-
	OG0010001	GBG3_10069	Probable zinc metalloprotease MCYG_04217	N	Peptidase	Metallopeptidase	GO:0008237	metallopeptidase activity	Molecular Function	-	-	Probable zinc metalloprotease MCYG_04217 (EC 3.4.-.-)	noIPR;IPR007484;noIPR;noIPR;noIPR;noIPR	Domain of unknown function DUF4149;Peptidase M28;Peptidase M28;Peptidase M28;Peptidase M28;Peptidase M28	G3DSA:3.40.630.10 (GENE3D);PF04389 (PFAM);PTHR12147 (PANTHER);PTHR12147:SF23 (PANTHER);PS51257 (PROSITE_PROFILES);SSF53187 (SUPERFAMILY)	Peptidase_M28	Peptidase family M28	-	-	-	Peptidase family M28	Post-translational modification, protein turnover, and chaperones	Peptidase_M28	-
		GBG3_17674	Probable zinc metalloprotease MCYG_04217	N	Peptidase	Metallopeptidase	GO:0008237	metallopeptidase activity	Molecular Function	-	-	Probable zinc metalloprotease MCYG_04217 (EC 3.4.-.-)	IPR007484;noIPR;noIPR;noIPR;noIPR;noIPR	Peptidase M28;Peptidase M28;Peptidase M28;Peptidase M28;Peptidase M28;Peptidase M28	PF04389 (PFAM);G3DSA:3.40.630.10 (GENE3D);PTHR12147:SF23 (PANTHER);PTHR12147 (PANTHER);PS51257 (PROSITE_PROFILES);SSF53187 (SUPERFAMILY)	Peptidase_M28	Peptidase family M28	-	-	-	Peptidase family M28	Post-translational modification, protein turnover, and chaperones	Peptidase_M28	-
		GBT10_05264	Probable zinc metalloprotease UREG_01421	N	Peptidase	Metallopeptidase	GO:0008237	metallopeptidase activity	Molecular Function	-	-	Probable zinc metalloprotease UREG_01421 (EC 3.4.-.-)	noIPR;IPR007484;noIPR;noIPR;noIPR;noIPR;noIPR;IPR003961;noIPR;IPR036116	Oligopeptide transporter, OPT superfamily;Peptidase M28;Peptidase M28;Peptidase M28;Peptidase M28;Peptidase M28;Peptidase M28;Fibronectin type III;Fibronectin type III;Fibronectin type III superfamily	G3DSA:3.40.630.10 (GENE3D);PF04389 (PFAM);mobidb-lite (MOBIDB_LITE);mobidb-lite (MOBIDB_LITE);PTHR12147 (PANTHER);PTHR12147:SF49 (PANTHER);PS51257 (PROSITE_PROFILES);cd00063 (CDD);SSF53187 (SUPERFAMILY);SSF49265 (SUPERFAMILY)	Peptidase_M28	Peptidase family M28	-	-	-	Peptidase family M28	Post-translational modification, protein turnover, and chaperones	Peptidase_M28	-
	OG0010060	GBG3_09995	CFEM domain-containing protein	N	Effector-associated	CFEM domain-containing protein	-	-	-	-	-	-	IPR008427;noIPR	Extracellular membrane protein, CFEM domain;Extracellular membrane protein, CFEM domain	PF05730 (PFAM);mobidb-lite (MOBIDB_LITE)	CFEM	CFEM domain	-	-	-	CFEM domain	Function unknown	CFEM	-
		GBG3_12383	CFEM domain-containing protein	N	Effector-associated	CFEM domain-containing protein	-	-	-	-	-	-	IPR008427;noIPR	Extracellular membrane protein, CFEM domain;Extracellular membrane protein, CFEM domain	PF05730 (PFAM);mobidb-lite (MOBIDB_LITE)	CFEM	CFEM domain	-	-	-	CFEM domain	Function unknown	CFEM	-
		GBT10_23249	CFEM domain-containing protein	N	Effector-associated	CFEM domain-containing protein	-	-	-	-	-	-	IPR008427;noIPR;noIPR	Extracellular membrane protein, CFEM domain;Extracellular membrane protein, CFEM domain;Extracellular membrane protein, CFEM domain	PF05730 (PFAM);mobidb-lite (MOBIDB_LITE);mobidb-lite (MOBIDB_LITE)	CFEM	CFEM domain	-	-	-	CFEM domain	Function unknown	CFEM	-
	OG0010227	GBG3_01801	Aspergillopepsin-2	N	Peptidase	Glutamic peptidase	-	-	-	-	-	Aspergillopepsin-2 (EC 3.4.23.19) (Acid protease A) (Aspergillopepsin II) (Proctase A) [Cleaved into: Aspergillopepsin-2 light chain (Aspergillopepsin II light chain); Aspergillopepsin-2 heavy chain (Aspergillopepsin II heavy chain)]	IPR000250;IPR038656;IPR000250;noIPR;noIPR;IPR000250;noIPR;IPR013320	Peptidase G1;Peptidase G1 superfamily;Peptidase G1;Peptidase G1;Peptidase G1;Peptidase G1;Peptidase G1;Concanavalin A-like lectin/glucanase domain superfamily	PR00977 (PRINTS);G3DSA:2.60.120.700 (GENE3D);PF01828 (PFAM);PIRSR600250-50 (PIRSR);PTHR37536:SF1 (PANTHER);PTHR37536 (PANTHER);cd13426 (CDD);SSF49899 (SUPERFAMILY)	Peptidase_A4	Peptidase A4 family	-	-	peptidase EapC (Cryphonectria parasitica) [G01.004]	Peptidase A4 family	Function unknown	Peptidase_A4	-
		GBT10_08997	Aspergillopepsin-2	N	Peptidase	Glutamic peptidase	-	-	-	-	-	Aspergillopepsin-2 (EC 3.4.23.19) (Acid protease A) (Aspergillopepsin II) (Proctase A) [Cleaved into: Aspergillopepsin-2 light chain (Aspergillopepsin II light chain); Aspergillopepsin-2 heavy chain (Aspergillopepsin II heavy chain)]	IPR000250;IPR038656;IPR000250;noIPR;IPR000250;noIPR;IPR013320	Peptidase G1;Peptidase G1 superfamily;Peptidase G1;Peptidase G1;Peptidase G1;Peptidase G1;Concanavalin A-like lectin/glucanase domain superfamily	PR00977 (PRINTS);G3DSA:2.60.120.700 (GENE3D);PF01828 (PFAM);PIRSR600250-50 (PIRSR);PTHR37536 (PANTHER);cd13426 (CDD);SSF49899 (SUPERFAMILY)	Peptidase_A4	Peptidase A4 family	-	-	peptidase EapC (Cryphonectria parasitica) [G01.004]	Peptidase A4 family	Function unknown	Peptidase_A4	-
	OG0010255	GBG3_15308	Unknown protein	N	Unannotated	Unannotated	-	-	-	-	-	-	-	-	-	-	-	-	-	-	-	-	-	-
		GBT10_00448	Unknown protein	N	Unannotated	Unannotated	-	-	-	-	-	-	-	-	-	-	-	-	-	-	-	-	-	-
	OG0010465	GBG3_14212	Unknown protein	E	Unannotated	Unannotated	-	-	-	-	-	-	-	-	-	-	-	-	-	-	-	-	-	-
		GBT10_01297	Unknown protein	N	Unannotated	Unannotated	-	-	-	-	-	-	-	-	-	-	-	-	-	-	-	-	-	-
		GBT10_22423	Unknown protein	N	Unannotated	Unannotated	-	-	-	-	-	-	-	-	-	-	-	-	-	-	-	-	-	-
	OG0010476	GBG3_14249	Lipase	E	Carboxylesterase	Carboxylesterase	-	-	-	Lipase	effector_(plant_avirulence_determinant)	Lipase A (EC 3.1.1.3) (EC 3.1.1.72) (Acetylxylan esterase)	IPR002921;IPR029058;noIPR;noIPR;IPR029058	Fungal lipase-like domain;Alpha/Beta hydrolase fold;Alpha/Beta hydrolase fold;Alpha/Beta hydrolase fold;Alpha/Beta hydrolase fold	PF01764 (PFAM);G3DSA:3.40.50.1820 (GENE3D);PTHR45856 (PANTHER);cd00519 (CDD);SSF53474 (SUPERFAMILY)	Lipase_3	Lipase (class 3)	-	-	-	Lipase (class 3)	Lipid transport and metabolism	Lipase_3	-
		GBT10_00571	Lipase	E	Carboxylesterase	Carboxylesterase	-	-	-	Lipase	effector_(plant_avirulence_determinant)	Lipase A (EC 3.1.1.3) (EC 3.1.1.72) (Acetylxylan esterase)	IPR002921;IPR029058;noIPR;noIPR;IPR029058	Fungal lipase-like domain;Alpha/Beta hydrolase fold;Alpha/Beta hydrolase fold;Alpha/Beta hydrolase fold;Alpha/Beta hydrolase fold	PF01764 (PFAM);G3DSA:3.40.50.1820 (GENE3D);PTHR45856:SF11 (PANTHER);PTHR45856 (PANTHER);SSF53474 (SUPERFAMILY)	Lipase_3	Lipase (class 3)	-	-	-	Lipase (class 3)	Lipid transport and metabolism	Lipase_3	-
		GBT10_11185	Lipase	E	Carboxylesterase	Carboxylesterase	-	-	-	Lipase	effector_(plant_avirulence_determinant)	Lipase A (EC 3.1.1.3) (EC 3.1.1.72) (Acetylxylan esterase)	IPR002921;IPR029058;noIPR;noIPR;IPR029058	Fungal lipase-like domain;Alpha/Beta hydrolase fold;Alpha/Beta hydrolase fold;Alpha/Beta hydrolase fold;Alpha/Beta hydrolase fold	PF01764 (PFAM);G3DSA:3.40.50.1820 (GENE3D);PTHR45856:SF11 (PANTHER);PTHR45856 (PANTHER);SSF53474 (SUPERFAMILY)	Lipase_3	Lipase (class 3)	-	-	-	Lipase (class 3)	Lipid transport and metabolism	Lipase_3	-
	OG0010739	GBG3_12968	Glutaminase A	N	CAZy	Other CAZyme	-	-	-	-	-	Glutaminase A (EC 3.5.1.2)	noIPR;IPR033433;IPR012341;IPR014870;IPR032514;noIPR;noIPR;noIPR;noIPR;noIPR;IPR008928	Tetratricopeptide-like helical domain superfamily;Domain of unknown function DUF5127;Six-hairpin glycosidase-like superfamily;Domain of unknown function DUF1793;Domain of unknown function DUF4965;Domain of unknown function DUF4965;Domain of unknown function DUF4965;Domain of unknown function DUF4965;Domain of unknown function DUF4965;Domain of unknown function DUF4965;Six-hairpin glycosidase supe…	Coil (COILS);PF17168 (PFAM);G3DSA:1.50.10.10 (GENE3D);PF08760 (PFAM);PF16335 (PFAM);mobidb-lite (MOBIDB_LITE);mobidb-lite (MOBIDB_LITE);mobidb-lite (MOBIDB_LITE);PTHR31987 (PANTHER);PTHR31987:SF1 (PANTHER);SSF48208 (SUPERFAMILY)	DUF5127	Domain of unknown function (DUF5127)	CBM	CBM13	-	DUF1793-domain-containing protein	Function unknown	DUF1793,DUF4965,DUF5127	-
		GBT10_05088	Glutaminase A	N	CAZy	Other CAZyme	-	-	-	-	-	Glutaminase A (EC 3.5.1.2)	IPR033433;IPR032514;IPR014870;noIPR;noIPR;IPR008928	Domain of unknown function DUF5127;Domain of unknown function DUF4965;Domain of unknown function DUF1793;Domain of unknown function DUF1793;Domain of unknown function DUF1793;Six-hairpin glycosidase superfamily	PF17168 (PFAM);PF16335 (PFAM);PF08760 (PFAM);PTHR31987:SF1 (PANTHER);PTHR31987 (PANTHER);SSF48208 (SUPERFAMILY)	DUF5127	Domain of unknown function (DUF5127)	CBM	CBM13	-	DUF1793-domain-containing protein	Function unknown	DUF1793,DUF4965,DUF5127	-
		GBT10_05816	Glutaminase A	N	Other	Hydrolase	-	-	-	-	-	Glutaminase A (EC 3.5.1.2)	IPR033433;IPR014870;IPR032514;noIPR;noIPR;IPR008928	Domain of unknown function DUF5127;Domain of unknown function DUF1793;Domain of unknown function DUF4965;Domain of unknown function DUF4965;Domain of unknown function DUF4965;Six-hairpin glycosidase superfamily	PF17168 (PFAM);PF08760 (PFAM);PF16335 (PFAM);PTHR31987 (PANTHER);PTHR31987:SF1 (PANTHER);SSF48208 (SUPERFAMILY)	DUF5127	Domain of unknown function (DUF5127)	-	-	-	DUF1793-domain-containing protein	Function unknown	DUF1793,DUF4965,DUF5127	-
	OG0010827	GBG3_06038	Probable arabinan endo-1,5-alpha-L-arabinosidase A	N	CAZy	CWDE	GO:0008152	metabolic process	Biological Process	-	-	Probable arabinan endo-1,5-alpha-L-arabinosidase A (EC 3.2.1.99) (Endo-1,5-alpha-L-arabinanase A) (ABN A)	IPR006710;IPR023296;noIPR;noIPR;noIPR;IPR023296	Glycoside hydrolase, family 43;Glycosyl hydrolase, five-bladed beta-propellor domain superfamily;Glycosyl hydrolase, five-bladed beta-propellor domain superfamily;Glycosyl hydrolase, five-bladed beta-propellor domain superfamily;Glycosyl hydrolase, five-bladed beta-propellor domain superfamily;Glycosyl hydrolase, five-bladed beta-propellor domain superfamily	PF04616 (PFAM);G3DSA:2.115.10.20 (GENE3D);mobidb-lite (MOBIDB_LITE);PTHR43301:SF7 (PANTHER);PTHR43301 (PANTHER);SSF75005 (SUPERFAMILY)	Glyco_hydro_43	Glycosyl hydrolases family 43	GH	GH43	-	Belongs to the glycosyl hydrolase 43 family	Carbohydrate transport and metabolism	Glyco_hydro_43	-
		GBT10_23972	Probable arabinan endo-1,5-alpha-L-arabinosidase A	N	CAZy	CWDE	GO:0005576;GO:0046558;GO:2000895	extracellular region;arabinan endo-1,5-alpha-L-arabinosidase activity;hemicellulose catabolic process	Cellular Component;Molecular Function;Biological Process	-	-	Probable arabinan endo-1,5-alpha-L-arabinosidase A (EC 3.2.1.99) (Endo-1,5-alpha-L-arabinanase A) (ABN A)	IPR006710;IPR023296;IPR016840;noIPR;noIPR;IPR023296	Glycoside hydrolase, family 43;Glycosyl hydrolase, five-bladed beta-propellor domain superfamily;Glycoside hydrolase, family 43, endo-1, 5-alpha-L-arabinosidase;Glycoside hydrolase, family 43, endo-1, 5-alpha-L-arabinosidase;Glycoside hydrolase, family 43, endo-1, 5-alpha-L-arabinosidase;Glycosyl hydrolase, five-bladed beta-propellor domain superfamily	PF04616 (PFAM);G3DSA:2.115.10.20 (GENE3D);PIRSF026534 (PIRSF);PTHR43301 (PANTHER);PTHR43301:SF7 (PANTHER);SSF75005 (SUPERFAMILY)	Glyco_hydro_43	Glycosyl hydrolases family 43	GH	GH43	-	Belongs to the glycosyl hydrolase 43 family	Carbohydrate transport and metabolism	Glyco_hydro_43	-
	OG0011312	GBG3_10774	Ureohydrolase domain superfamily	E	Other	Other	-	-	-	-	-	-	noIPR;noIPR	Ureohydrolase domain superfamily;Ureohydrolase domain superfamily	mobidb-lite (MOBIDB_LITE);mobidb-lite (MOBIDB_LITE)	-	-	-	-	-	-	-	-	-
	OG0011514	GBG3_08171	CFEM domain-containing protein	N	Effector-associated	CFEM domain-containing protein	-	-	-	-	-	-	IPR008427;noIPR;noIPR;noIPR;noIPR	Extracellular membrane protein, CFEM domain;Extracellular membrane protein, CFEM domain;Extracellular membrane protein, CFEM domain;Extracellular membrane protein, CFEM domain;Extracellular membrane protein, CFEM domain	SM00747 (SMART);mobidb-lite (MOBIDB_LITE);mobidb-lite (MOBIDB_LITE);mobidb-lite (MOBIDB_LITE);mobidb-lite (MOBIDB_LITE)	CFEM	CFEM domain	-	-	-	-	-	-	-
	OG0011730	GBG3_02120	Beta-1,4-endoglucanase	E	CAZy	Other CAZyme	GO:0009251;GO:0016798	glucan catabolic process;hydrolase activity, acting on glycosyl bonds	Biological Process;Molecular Function	Beta-1,4-endoglucanase (EC 3.2.1.4)	unaffected_pathogenicity	Probable endo-beta-1,4-glucanase D (Endoglucanase D) (EC 3.2.1.4) (Carboxymethylcellulase D) (Cellulase D)	IPR005103;noIPR;noIPR;noIPR	Glycoside hydrolase, family 61;Glycoside hydrolase, family 61;Glycoside hydrolase, family 61;Glycoside hydrolase, family 61	PF03443 (PFAM);G3DSA:2.70.50.70 (GENE3D);PTHR33353 (PANTHER);PTHR33353:SF9 (PANTHER)	AA9	Auxiliary Activity family 9 (formerly GH61)	AA & CBM	AA9 & CBM1	-	Glycoside Hydrolase family 61	Carbohydrate transport and metabolism	Glyco_hydro_61	-
		GBT10_02696	Beta-1,4-endoglucanase	E	CAZy	Other CAZyme	GO:0008810;GO:0009251	cellulase activity;glucan catabolic process	Molecular Function;Biological Process	Beta-1,4-endoglucanase (EC 3.2.1.4)	unaffected_pathogenicity	Probable endo-beta-1,4-glucanase D (Endoglucanase D) (EC 3.2.1.4) (Carboxymethylcellulase D) (Cellulase D)	IPR005103;noIPR;noIPR;noIPR	Glycoside hydrolase, family 61;Glycoside hydrolase, family 61;Glycoside hydrolase, family 61;Glycoside hydrolase, family 61	PF03443 (PFAM);G3DSA:2.70.50.70 (GENE3D);PTHR33353 (PANTHER);PTHR33353:SF9 (PANTHER)	AA9	Auxiliary Activity family 9 (formerly GH61)	AA & CBM	AA9 & CBM1	-	Glycoside Hydrolase family 61	Carbohydrate transport and metabolism	Glyco_hydro_61	-
		GBT10_13854	Beta-1,4-endoglucanase	E	CAZy	Other CAZyme	GO:0008810;GO:0009251	cellulase activity;glucan catabolic process	Molecular Function;Biological Process	Beta-1,4-endoglucanase (EC 3.2.1.4)	unaffected_pathogenicity	Probable endo-beta-1,4-glucanase D (Endoglucanase D) (EC 3.2.1.4) (Carboxymethylcellulase D) (Cellulase D)	IPR005103;noIPR;noIPR;noIPR	Glycoside hydrolase, family 61;Glycoside hydrolase, family 61;Glycoside hydrolase, family 61;Glycoside hydrolase, family 61	PF03443 (PFAM);G3DSA:2.70.50.70 (GENE3D);PTHR33353:SF9 (PANTHER);PTHR33353 (PANTHER)	AA9	Auxiliary Activity family 9 (formerly GH61)	AA & CBM	AA9 & CBM1	-	Glycoside Hydrolase family 61	Carbohydrate transport and metabolism	Glyco_hydro_61	-
	OG0012873	GBG3_15732	Armadillo-type fold	N	Other	Other	-	-	-	-	-	-	noIPR;noIPR;noIPR	Armadillo-type fold;Armadillo-type fold;Armadillo-type fold	mobidb-lite (MOBIDB_LITE);mobidb-lite (MOBIDB_LITE);mobidb-lite (MOBIDB_LITE)	-	-	-	-	-	-	-	-	-
		GBT10_19948	Armadillo-type fold	N	Other	Other	-	-	-	-	-	-	noIPR;noIPR;noIPR	Armadillo-type fold;Armadillo-type fold;Armadillo-type fold	mobidb-lite (MOBIDB_LITE);mobidb-lite (MOBIDB_LITE);mobidb-lite (MOBIDB_LITE)	-	-	-	-	-	-	-	-	-
	OG0012881	GBG3_02873	Exoglucanase 3	N	CAZy	CWDE	GO:0000272;GO:0004553	polysaccharide catabolic process;hydrolase activity, hydrolyzing O-glycosyl compounds	Biological Process;Molecular Function	-	-	Exoglucanase 3 (EC 3.2.1.91) (1,4-beta-cellobiohydrolase 3) (Exocellobiohydrolase 3)	IPR016288;IPR000254;IPR016288;IPR036434;IPR016288;IPR000254;noIPR;noIPR;IPR016288;IPR001524;IPR001524;IPR000254;IPR000254;IPR035971;IPR036434	1, 4-beta cellobiohydrolase;Cellulose-binding domain, fungal;1, 4-beta cellobiohydrolase;1, 4-beta cellobiohydrolase superfamily;1, 4-beta cellobiohydrolase;Cellulose-binding domain, fungal;Cellulose-binding domain, fungal;Cellulose-binding domain, fungal;1, 4-beta cellobiohydrolase;Glycoside hydrolase, family 6, conserved site;Glycoside hydrolase, family 6, conserved site;Cellulose-binding domai…	PR00733 (PRINTS);SM00236 (SMART);PF01341 (PFAM);G3DSA:3.20.20.40 (GENE3D);PIRSF001100 (PIRSF);PF00734 (PFAM);mobidb-lite (MOBIDB_LITE);PTHR34876:SF2 (PANTHER);PTHR34876 (PANTHER);PS00655 (PROSITE_PATTERNS);PS00656 (PROSITE_PATTERNS);PS00562 (PROSITE_PATTERNS);PS51164 (PROSITE_PROFILES);SSF57180 (SUPERFAMILY);SSF51989 (SUPERFAMILY)	Glyco_hydro_6	Glycosyl hydrolases family 6	GH & CBM	GH6 & CBM1	-	Glycosyl hydrolases family 6	Carbohydrate transport and metabolism	CBM_1,Glyco_hydro_6	-
		GBT10_12178	Exoglucanase 3	N	CAZy	CWDE	GO:0005576;GO:0016162;GO:0030245;GO:0030248	extracellular region;cellulose 1,4-beta-cellobiosidase activity;cellulose catabolic process;cellulose binding	Cellular Component;Molecular Function;Biological Process;Molecular Function	-	-	Exoglucanase 3 (EC 3.2.1.91) (1,4-beta-cellobiohydrolase 3) (Exocellobiohydrolase 3)	IPR016288;IPR000254;IPR036434;IPR000254;IPR016288;IPR016288;noIPR;noIPR;noIPR;noIPR;IPR016288;noIPR;IPR001524;IPR001524;IPR000254;IPR000254;IPR035971;IPR036434	1, 4-beta cellobiohydrolase;Cellulose-binding domain, fungal;1, 4-beta cellobiohydrolase superfamily;Cellulose-binding domain, fungal;1, 4-beta cellobiohydrolase;1, 4-beta cellobiohydrolase;1, 4-beta cellobiohydrolase;1, 4-beta cellobiohydrolase;1, 4-beta cellobiohydrolase;1, 4-beta cellobiohydrolase;1, 4-beta cellobiohydrolase;1, 4-beta cellobiohydrolase;Glycoside hydrolase, family 6, conserved …	PR00733 (PRINTS);SM00236 (SMART);G3DSA:3.20.20.40 (GENE3D);PF00734 (PFAM);PF01341 (PFAM);PIRSF001100 (PIRSF);PIRSR001100-1 (PIRSR);mobidb-lite (MOBIDB_LITE);mobidb-lite (MOBIDB_LITE);mobidb-lite (MOBIDB_LITE);PTHR34876 (PANTHER);PTHR34876:SF2 (PANTHER);PS00655 (PROSITE_PATTERNS);PS00656 (PROSITE_PATTERNS);PS00562 (PROSITE_PATTERNS);PS51164 (PROSITE_PROFILES);SSF57180 (SUPERFAMILY);SSF51989 (SUPER…	Glyco_hydro_6	Glycosyl hydrolases family 6	GH & CBM	GH6 & CBM1	-	Glycosyl hydrolases family 6	Carbohydrate transport and metabolism	CBM_1,Glyco_hydro_6	-
	OG0012943	GBG3_06460	Unknown protein	E	Unannotated	Unannotated	-	-	-	-	-	-	-	-	-	-	-	-	-	-	-	-	-	-
	OG0012956	GBG3_19356	Papain-like cysteine peptidase superfamily	E	Other	Serine/cysteine peptidase inhibitor	-	-	-	-	-	-	noIPR;noIPR;noIPR;noIPR	Papain-like cysteine peptidase superfamily;Papain-like cysteine peptidase superfamily;Papain-like cysteine peptidase superfamily;Papain-like cysteine peptidase superfamily	mobidb-lite (MOBIDB_LITE);mobidb-lite (MOBIDB_LITE);mobidb-lite (MOBIDB_LITE);mobidb-lite (MOBIDB_LITE)	-	-	-	-	-	Biotrophy-associated secreted protein 2	Function unknown	-	-
		GBT10_16986	Biotrophy-associated secreted protein 2	E	Effector-associated	Biotrophy-associated secreted protein 2	-	-	-	-	-	-	noIPR;noIPR;noIPR;noIPR	Mitochondrial carrier domain superfamily;Mitochondrial carrier domain superfamily;Mitochondrial carrier domain superfamily;Mitochondrial carrier domain superfamily	mobidb-lite (MOBIDB_LITE);mobidb-lite (MOBIDB_LITE);mobidb-lite (MOBIDB_LITE);mobidb-lite (MOBIDB_LITE)	-	-	-	-	-	Biotrophy-associated secreted protein 2	Function unknown	-	-
	OG0012965	GBG3_10092	Beta-glucuronidase (GlcAase)	N	CAZy	CWDE	-	-	-	-	-	Beta-glucuronidase (GlcAase) (EC 3.2.1.31) (Beta-D-glucuronoside glucuronosohydrolase)	noIPR;IPR031728;noIPR;IPR017853	G protein alpha subunit, helical insertion;Beta-glucuronidase, C-terminal;Beta-glucuronidase, C-terminal;Glycoside hydrolase superfamily	G3DSA:3.20.20.80 (GENE3D);PF16862 (PFAM);PTHR36183 (PANTHER);SSF51445 (SUPERFAMILY)	Glyco_hydro_79C	Glycosyl hydrolase family 79 C-terminal beta domain	GH	GH79	-	Glycoside hydrolase family 79 protein	Carbohydrate transport and metabolism	Glyco_hydro_79C	-
	OG0012969	GBG3_15868	Cerato-platanin domain-containing protein	N	Effector-associated	Cerato-platanin family protein	-	-	-	-	-	-	IPR036908;IPR010829;IPR036908	RlpA-like domain superfamily;Cerato-platanin;RlpA-like domain superfamily	G3DSA:2.40.40.10 (GENE3D);PF07249 (PFAM);SSF50685 (SUPERFAMILY)	Cerato-platanin	Cerato-platanin	-	-	-	Cerato-platanin	Function unknown	Cerato-platanin	-
		GBT10_03190	Cerato-platanin domain-containing protein	N	Effector-associated	Cerato-platanin family protein	-	-	-	-	-	-	IPR036908;IPR010829;IPR036908	RlpA-like domain superfamily;Cerato-platanin;RlpA-like domain superfamily	G3DSA:2.40.40.10 (GENE3D);PF07249 (PFAM);SSF50685 (SUPERFAMILY)	Cerato-platanin	Cerato-platanin	-	-	-	Cerato-platanin	Function unknown	Cerato-platanin	-
	OG0013027	GBG3_09508	Exopolygalacturonase (ExoPG)	E	CAZy	CWDE	-	-	-	Exopolygalacturonase (ExoPG) (EC 3.2.1.67) (Galacturan 1,4-alpha-galacturonidase) (Poly(1,4-alpha-D-galacturonide)galacturonohydrolase)	unaffected_pathogenicity	Putative galacturan 1,4-alpha-galacturonidase A (EC 3.2.1.67) (Exopolygalacturonase A) (Exorhamnogalacturonase A) (Poly(1,4-alpha-D-galacturonide)galacturonohydrolase A)	IPR000743;IPR012334;noIPR;noIPR;IPR011050	Glycoside hydrolase, family 28;Pectin lyase fold;Pectin lyase fold;Pectin lyase fold;Pectin lyase fold/virulence factor	PF00295 (PFAM);G3DSA:2.160.20.10 (GENE3D);PTHR31736 (PANTHER);PTHR31736:SF12 (PANTHER);SSF51126 (SUPERFAMILY)	Glyco_hydro_28	Glycosyl hydrolases family 28	GH	GH28	-	Glycosyl hydrolases family 28	Carbohydrate transport and metabolism	Glyco_hydro_28	-
		GBT10_14286	Exopolygalacturonase (ExoPG)	E	CAZy	CWDE	-	-	-	Exopolygalacturonase (ExoPG) (EC 3.2.1.67) (Galacturan 1,4-alpha-galacturonidase) (Poly(1,4-alpha-D-galacturonide)galacturonohydrolase)	unaffected_pathogenicity	Putative galacturan 1,4-alpha-galacturonidase A (EC 3.2.1.67) (Exopolygalacturonase A) (Exorhamnogalacturonase A) (Poly(1,4-alpha-D-galacturonide)galacturonohydrolase A)	IPR000743;IPR012334;noIPR;noIPR;IPR011050	Glycoside hydrolase, family 28;Pectin lyase fold;Pectin lyase fold;Pectin lyase fold;Pectin lyase fold/virulence factor	PF00295 (PFAM);G3DSA:2.160.20.10 (GENE3D);PTHR31736:SF12 (PANTHER);PTHR31736 (PANTHER);SSF51126 (SUPERFAMILY)	Glyco_hydro_28	Glycosyl hydrolases family 28	GH	GH28	-	Glycosyl hydrolases family 28	Carbohydrate transport and metabolism	Glyco_hydro_28	-
	OG0013064	GBG3_09809	Fruiting body protein SC3 (Hydrophobin SC3)	E	Other	Hydrophobins	-	-	-	-	-	Fruiting body protein SC3 (Hydrophobin SC3)	IPR001338;IPR001338	Hydrophobin;Hydrophobin	SM00075 (SMART);PF01185 (PFAM)	Hydrophobin	Fungal hydrophobin	-	-	-	Hydrophobins	Signal transduction mechanisms	Hydrophobin	-
		GBT10_17809	Fruiting body protein SC3 (Hydrophobin SC3)	E	Other	Hydrophobins	-	-	-	-	-	Fruiting body protein SC3 (Hydrophobin SC3)	IPR001338;IPR001338	Hydrophobin;Hydrophobin	SM00075 (SMART);PF01185 (PFAM)	Hydrophobin	Fungal hydrophobin	-	-	-	Hydrophobins	Signal transduction mechanisms	Hydrophobin	-
	OG0013090	GBG3_07917	LysM domain-containing protein	E	Effector-associated	LysM domain-containing protein	-	-	-	-	-	-	IPR018392;IPR036779;IPR018392;noIPR;IPR018392;IPR018392;IPR018392;IPR018392;IPR036779;IPR036779	LysM domain;LysM domain superfamily;LysM domain;LysM domain;LysM domain;LysM domain;LysM domain;LysM domain;LysM domain superfamily;LysM domain superfamily	SM00257 (SMART);G3DSA:3.10.350.10 (GENE3D);PF01476 (PFAM);PTHR34997 (PANTHER);PS51782 (PROSITE_PROFILES);PS51782 (PROSITE_PROFILES);cd00118 (CDD);cd00118 (CDD);SSF54106 (SUPERFAMILY);SSF54106 (SUPERFAMILY)	LysM	LysM domain	-	-	-	Lysin motif	Function unknown	LysM	-
		GBT10_05451	LysM domain-containing protein	E	Effector-associated	LysM domain-containing protein	-	-	-	-	-	-	IPR018392;IPR036779;IPR018392;noIPR;IPR018392;IPR018392;IPR018392;IPR018392;IPR036779;IPR036779	LysM domain;LysM domain superfamily;LysM domain;LysM domain;LysM domain;LysM domain;LysM domain;LysM domain;LysM domain superfamily;LysM domain superfamily	SM00257 (SMART);G3DSA:3.10.350.10 (GENE3D);PF01476 (PFAM);PTHR34997 (PANTHER);PS51782 (PROSITE_PROFILES);PS51782 (PROSITE_PROFILES);cd00118 (CDD);cd00118 (CDD);SSF54106 (SUPERFAMILY);SSF54106 (SUPERFAMILY)	LysM	LysM domain	-	-	-	Lysin motif	Function unknown	LysM	-
	OG0013214	GBG3_16037	Extracellular metalloproteinase mep	N	Peptidase	Metallopeptidase	-	-	-	-	-	Extracellular metalloproteinase mep (EC 3.4.24.-) (Elastinolytic metalloproteinase mep) (Fungalysin mep)	IPR001842;IPR027268;noIPR;IPR001842;IPR011096;noIPR;noIPR	Peptidase M36, fungalysin;Peptidase M4/M1, CTD superfamily;Peptidase M4/M1, CTD superfamily;Peptidase M36, fungalysin;FTP domain;FTP domain;FTP domain	PF02128 (PFAM);G3DSA:1.10.390.10 (GENE3D);G3DSA:3.10.170.10 (GENE3D);PF02128 (PFAM);PF07504 (PFAM);PTHR33478 (PANTHER);SSF55486 (SUPERFAMILY)	Peptidase_M36	Fungalysin metallopeptidase (M36)	-	-	-	Fungalysin metallopeptidase (M36)	Post-translational modification, protein turnover, and chaperones	FTP,Peptidase_M36	-
	OG0013231	GBG3_11856	P-loop containing nucleoside triphosphate hydrolase	N	Other	ATP hydrolysis	-	-	-	-	-	-	noIPR;noIPR;noIPR;noIPR;noIPR;noIPR	P-loop containing nucleoside triphosphate hydrolase;P-loop containing nucleoside triphosphate hydrolase;P-loop containing nucleoside triphosphate hydrolase;P-loop containing nucleoside triphosphate hydrolase;P-loop containing nucleoside triphosphate hydrolase;P-loop containing nucleoside triphosphate hydrolase	mobidb-lite (MOBIDB_LITE);mobidb-lite (MOBIDB_LITE);mobidb-lite (MOBIDB_LITE);mobidb-lite (MOBIDB_LITE);mobidb-lite (MOBIDB_LITE);mobidb-lite (MOBIDB_LITE)	-	-	-	-	-	-	-	-	-
		GBT10_18470	Cytochrome c-like domain superfamily	N	Other	Other	-	-	-	-	-	-	noIPR;noIPR;noIPR;noIPR;noIPR;noIPR	Cytochrome c-like domain superfamily;Cytochrome c-like domain superfamily;Cytochrome c-like domain superfamily;Cytochrome c-like domain superfamily;Cytochrome c-like domain superfamily;Cytochrome c-like domain superfamily	mobidb-lite (MOBIDB_LITE);mobidb-lite (MOBIDB_LITE);mobidb-lite (MOBIDB_LITE);mobidb-lite (MOBIDB_LITE);mobidb-lite (MOBIDB_LITE);mobidb-lite (MOBIDB_LITE)	-	-	-	-	-	-	-	-	-
	OG0013296	GBG3_17659	MYND finger	N	Other	Zinc finger	-	-	-	-	-	-	-	-	-	-	-	-	-	-	MYND finger	Function unknown	-	-
		GBT10_25133	MYND finger	N	Other	Zinc finger	-	-	-	-	-	-	-	-	-	-	-	-	-	-	MYND finger	Function unknown	-	-
	OG0013397	GBG3_11103	Cdc37	E	Other	Other	-	-	-	-	-	-	noIPR;noIPR;noIPR	Cdc37;Cdc37;Cdc37	mobidb-lite (MOBIDB_LITE);mobidb-lite (MOBIDB_LITE);mobidb-lite (MOBIDB_LITE)	-	-	-	-	-	-	-	-	-
		GBT10_22647	Protein kinase-like domain superfamily	E	Other	Kinases	-	-	-	-	-	-	noIPR;noIPR	Protein kinase-like domain superfamily;Protein kinase-like domain superfamily	mobidb-lite (MOBIDB_LITE);mobidb-lite (MOBIDB_LITE)	-	-	-	-	-	-	-	-	-
	OG0013409	GBG3_13726	Regulator of chromosome condensation 1/beta-lactamase-inhibitor protein II	E	Other	Other	-	-	-	-	-	-	noIPR;noIPR;noIPR;noIPR	Regulator of chromosome condensation 1/beta-lactamase-inhibitor protein II;Regulator of chromosome condensation 1/beta-lactamase-inhibitor protein II;Regulator of chromosome condensation 1/beta-lactamase-inhibitor protein II;Regulator of chromosome condensation 1/beta-lactamase-inhibitor protein II	mobidb-lite (MOBIDB_LITE);mobidb-lite (MOBIDB_LITE);mobidb-lite (MOBIDB_LITE);mobidb-lite (MOBIDB_LITE)	-	-	-	-	-	-	-	-	-
		GBT10_23921	P-loop containing nucleoside triphosphate hydrolase	N	Other	ATP hydrolysis	-	-	-	-	-	-	noIPR;noIPR;noIPR	P-loop containing nucleoside triphosphate hydrolase;P-loop containing nucleoside triphosphate hydrolase;P-loop containing nucleoside triphosphate hydrolase	mobidb-lite (MOBIDB_LITE);mobidb-lite (MOBIDB_LITE);mobidb-lite (MOBIDB_LITE)	-	-	-	-	-	-	-	-	-
	OG0013421	GBG3_09940	Unknown protein	E	Unannotated	Unannotated	-	-	-	-	-	-	-	-	-	-	-	-	-	-	-	-	-	-
	OG0013443	GBT10_03226	Unknown protein	E	Unannotated	Unannotated	-	-	-	-	-	-	-	-	-	-	-	-	-	-	-	-	-	-
	OG0013488	GBT10_22475	Peptidase_S41 domain-containing protein	N	Peptidase	Serine peptidase	-	-	-	-	-	-	noIPR;IPR005151;noIPR;IPR029045	NAD(P)-binding domain superfamily;Tail specific protease;Tail specific protease;ClpP/crotonase-like domain superfamily	G3DSA:3.90.226.10 (GENE3D);PF03572 (PFAM);PTHR37049 (PANTHER);SSF52096 (SUPERFAMILY)	Peptidase_S41	Peptidase family S41	-	-	-	peptidase S41 family protein	Function unknown	Peptidase_S41	-
	OG0013538	GBG3_01567	Oxalate decarboxylase OxdC	N	Other	Lyase	GO:0033609;GO:0046564	oxalate metabolic process;oxalate decarboxylase activity	Biological Process;Molecular Function	Uncharacterized protein	unaffected_pathogenicity	Oxalate decarboxylase OxdC (EC 4.1.1.2)	IPR006045;IPR017774;IPR006045;IPR014710;noIPR;noIPR;noIPR;noIPR;noIPR;IPR011051	Cupin 1;Bicupin, oxalate decarboxylase/oxidase;Cupin 1;RmlC-like jelly roll fold;RmlC-like jelly roll fold;RmlC-like jelly roll fold;RmlC-like jelly roll fold;RmlC-like jelly roll fold;RmlC-like jelly roll fold;RmlC-like cupin domain superfamily	SM00835 (SMART);TIGR03404 (TIGRFAM);PF00190 (PFAM);G3DSA:2.60.120.10 (GENE3D);PTHR31238:SF32 (PANTHER);PTHR31238:SF32 (PANTHER);PTHR31238 (PANTHER);PTHR31238 (PANTHER);cd20304 (CDD);SSF51182 (SUPERFAMILY)	Cupin_1	Cupin	-	-	-	Oxalate Decarboxylase	Carbohydrate transport and metabolism	Cupin_1	-
		GBT10_10052	Oxalate decarboxylase OxdC	N	CAZy	CWDE	GO:0033609;GO:0046564	oxalate metabolic process;oxalate decarboxylase activity	Biological Process;Molecular Function	Uncharacterized protein	unaffected_pathogenicity	Oxalate decarboxylase OxdC (EC 4.1.1.2)	IPR006045;IPR017774;IPR006045;IPR014710;IPR014710;noIPR;noIPR;noIPR;noIPR;noIPR;noIPR;IPR011051	Cupin 1;Bicupin, oxalate decarboxylase/oxidase;Cupin 1;RmlC-like jelly roll fold;RmlC-like jelly roll fold;RmlC-like jelly roll fold;RmlC-like jelly roll fold;RmlC-like jelly roll fold;RmlC-like jelly roll fold;RmlC-like jelly roll fold;RmlC-like jelly roll fold;RmlC-like cupin domain superfamily	SM00835 (SMART);TIGR03404 (TIGRFAM);PF00190 (PFAM);G3DSA:2.60.120.10 (GENE3D);G3DSA:2.60.120.10 (GENE3D);PIRSR617774-2 (PIRSR);PIRSR617774-1 (PIRSR);PTHR31238:SF32 (PANTHER);PTHR31238 (PANTHER);cd20304 (CDD);cd20305 (CDD);SSF51182 (SUPERFAMILY)	Cupin_1	Cupin	CE	CE8	-	Oxalate Decarboxylase	Carbohydrate transport and metabolism	Cupin_1	-
	OG0013607	GBG3_07608	Unknown protein	N	Unannotated	Unannotated	-	-	-	-	-	-	-	-	-	-	-	-	-	-	-	-	-	-
		GBT10_16731	Unknown protein	N	Unannotated	Unannotated	-	-	-	-	-	-	-	-	-	-	-	-	-	-	-	-	-	-
	OG0013611	GBG3_18449	Laccase-2	N	CAZy	Other CAZyme	GO:0005507;GO:0005576;GO:0046274;GO:0052716	copper ion binding;extracellular region;lignin catabolic process;hydroquinone:oxygen oxidoreductase activity	Molecular Function;Cellular Component;Biological Process;Molecular Function	Laccase-2 (EC 1.10.3.2) (Benzenediol:oxygen oxidoreductase 2) (Diphenol oxidase 2) (Urishiol oxidase 2)	unaffected_pathogenicity	Laccase (EC 1.10.3.2) (Benzenediol:oxygen oxidoreductase) (Diphenol oxidase) (Ligninolytic phenoloxidase) (Urishiol oxidase)	IPR008972;IPR011707;IPR001117;IPR011706;IPR008972;IPR008972;IPR045087;noIPR;IPR002355;IPR033138;IPR033138;noIPR;noIPR;noIPR;IPR008972;IPR008972;IPR008972	Cupredoxin;Multicopper oxidase, N-termianl;Multicopper oxidase, type 1;Multicopper oxidase, C-terminal;Cupredoxin;Cupredoxin;Multicopper oxidase;Multicopper oxidase;Multicopper oxidase, copper-binding site;Multicopper oxidases, conserved site;Multicopper oxidases, conserved site;Multicopper oxidases, conserved site;Multicopper oxidases, conserved site;Multicopper oxidases, conserved site;Cupredox…	G3DSA:2.60.40.420 (GENE3D);PF07732 (PFAM);PF00394 (PFAM);PF07731 (PFAM);G3DSA:2.60.40.420 (GENE3D);G3DSA:2.60.40.420 (GENE3D);PTHR11709 (PANTHER);PTHR11709:SF71 (PANTHER);PS00080 (PROSITE_PATTERNS);PS00079 (PROSITE_PATTERNS);PS00079 (PROSITE_PATTERNS);cd13903 (CDD);cd13856 (CDD);cd13882 (CDD);SSF49503 (SUPERFAMILY);SSF49503 (SUPERFAMILY);SSF49503 (SUPERFAMILY)	Cu-oxidase	Multicopper oxidase	AA	AA1	-	Belongs to the multicopper oxidase family	Secondary metabolites biosynthesis, transport, and catabolism	Cu-oxidase,Cu-oxidase_2,Cu-oxidase_3	-
		GBT10_10034	Laccase-2	N	CAZy	Other CAZyme	GO:0005507;GO:0005576;GO:0046274;GO:0052716	copper ion binding;extracellular region;lignin catabolic process;hydroquinone:oxygen oxidoreductase activity	Molecular Function;Cellular Component;Biological Process;Molecular Function	Laccase-2 (EC 1.10.3.2) (Benzenediol:oxygen oxidoreductase 2) (Diphenol oxidase 2) (Urishiol oxidase 2)	unaffected_pathogenicity	Laccase-5 (EC 1.10.3.2) (Benzenediol:oxygen oxidoreductase 5) (Diphenol oxidase 5) (Laccase IV) (Urishiol oxidase 5)	IPR001117;IPR008972;IPR011706;IPR008972;IPR008972;IPR011707;IPR045087;noIPR;IPR033138;noIPR;noIPR;IPR008972;IPR008972;IPR008972	Multicopper oxidase, type 1;Cupredoxin;Multicopper oxidase, C-terminal;Cupredoxin;Cupredoxin;Multicopper oxidase, N-termianl;Multicopper oxidase;Multicopper oxidase;Multicopper oxidases, conserved site;Multicopper oxidases, conserved site;Multicopper oxidases, conserved site;Cupredoxin;Cupredoxin;Cupredoxin	PF00394 (PFAM);G3DSA:2.60.40.420 (GENE3D);PF07731 (PFAM);G3DSA:2.60.40.420 (GENE3D);G3DSA:2.60.40.420 (GENE3D);PF07732 (PFAM);PTHR11709 (PANTHER);PTHR11709:SF71 (PANTHER);PS00079 (PROSITE_PATTERNS);cd13856 (CDD);cd13882 (CDD);SSF49503 (SUPERFAMILY);SSF49503 (SUPERFAMILY);SSF49503 (SUPERFAMILY)	Cu-oxidase	Multicopper oxidase	AA	AA1	-	Belongs to the multicopper oxidase family	Secondary metabolites biosynthesis, transport, and catabolism	Cu-oxidase,Cu-oxidase_2,Cu-oxidase_3	-
	OG0013612	GBT10_01824	DHS-like NAD/FAD-binding domain superfamily	N	Other	Other	-	-	-	-	-	-	noIPR;noIPR	DHS-like NAD/FAD-binding domain superfamily;DHS-like NAD/FAD-binding domain superfamily	mobidb-lite (MOBIDB_LITE);mobidb-lite (MOBIDB_LITE)	-	-	-	-	-	-	-	-	-
	OG0013623	GBG3_10185	Hydrophobin domain-containing protein	N	Other	Hydrophobins	-	-	-	-	-	-	IPR001338;IPR001338;noIPR	Hydrophobin;Hydrophobin;Hydrophobin	SM00075 (SMART);PF01185 (PFAM);mobidb-lite (MOBIDB_LITE)	Hydrophobin	Fungal hydrophobin	-	-	-	Hydrophobins	Function unknown	Hydrophobin	-
	OG0013669	GBT10_13000	RNA-binding domain superfamily	N	Other	Other	-	-	-	-	-	-	noIPR;noIPR;noIPR	RNA-binding domain superfamily;RNA-binding domain superfamily;RNA-binding domain superfamily	mobidb-lite (MOBIDB_LITE);mobidb-lite (MOBIDB_LITE);mobidb-lite (MOBIDB_LITE)	-	-	-	-	-	Expressed protein	Function unknown	-	-
	OG0013755	GBG3_14168	Iron transport multicopper oxidase FET3	N	CAZy	Other CAZyme	GO:0005507;GO:0005576;GO:0046274;GO:0052716	copper ion binding;extracellular region;lignin catabolic process;hydroquinone:oxygen oxidoreductase activity	Molecular Function;Cellular Component;Biological Process;Molecular Function	Iron transport multicopper oxidase FET3 (EC 1.-.-.-) (Cell surface ferroxidase FET3)	unaffected_pathogenicity	Laccase (EC 1.10.3.2) (Benzenediol:oxygen oxidoreductase) (Diphenol oxidase) (Ligninolytic phenoloxidase) (Urishiol oxidase)	IPR008972;IPR008972;IPR011707;IPR011706;IPR008972;IPR001117;IPR045087;noIPR;IPR033138;noIPR;noIPR;IPR008972;IPR008972;IPR008972	Cupredoxin;Cupredoxin;Multicopper oxidase, N-termianl;Multicopper oxidase, C-terminal;Cupredoxin;Multicopper oxidase, type 1;Multicopper oxidase;Multicopper oxidase;Multicopper oxidases, conserved site;Multicopper oxidases, conserved site;Multicopper oxidases, conserved site;Cupredoxin;Cupredoxin;Cupredoxin	G3DSA:2.60.40.420 (GENE3D);G3DSA:2.60.40.420 (GENE3D);PF07732 (PFAM);PF07731 (PFAM);G3DSA:2.60.40.420 (GENE3D);PF00394 (PFAM);PTHR11709 (PANTHER);PTHR11709:SF361 (PANTHER);PS00079 (PROSITE_PATTERNS);cd13903 (CDD);cd13856 (CDD);SSF49503 (SUPERFAMILY);SSF49503 (SUPERFAMILY);SSF49503 (SUPERFAMILY)	Cu-oxidase	Multicopper oxidase	AA	AA1	-	Belongs to the multicopper oxidase family	Secondary metabolites biosynthesis, transport, and catabolism	Cu-oxidase,Cu-oxidase_2,Cu-oxidase_3	-
		GBT10_04539	Iron transport multicopper oxidase FET3	N	CAZy	Other CAZyme	GO:0005507;GO:0005576;GO:0046274;GO:0052716	copper ion binding;extracellular region;lignin catabolic process;hydroquinone:oxygen oxidoreductase activity	Molecular Function;Cellular Component;Biological Process;Molecular Function	Iron transport multicopper oxidase FET3 (EC 1.-.-.-) (Cell surface ferroxidase FET3)	unaffected_pathogenicity	Laccase (EC 1.10.3.2) (Benzenediol:oxygen oxidoreductase) (Diphenol oxidase) (Ligninolytic phenoloxidase) (Urishiol oxidase)	IPR011707;IPR008972;IPR011706;IPR008972;IPR008972;IPR001117;noIPR;IPR045087;IPR033138;noIPR;noIPR;IPR008972;IPR008972;IPR008972	Multicopper oxidase, N-termianl;Cupredoxin;Multicopper oxidase, C-terminal;Cupredoxin;Cupredoxin;Multicopper oxidase, type 1;Multicopper oxidase, type 1;Multicopper oxidase;Multicopper oxidases, conserved site;Multicopper oxidases, conserved site;Multicopper oxidases, conserved site;Cupredoxin;Cupredoxin;Cupredoxin	PF07732 (PFAM);G3DSA:2.60.40.420 (GENE3D);PF07731 (PFAM);G3DSA:2.60.40.420 (GENE3D);G3DSA:2.60.40.420 (GENE3D);PF00394 (PFAM);PTHR11709:SF361 (PANTHER);PTHR11709 (PANTHER);PS00079 (PROSITE_PATTERNS);cd13903 (CDD);cd13856 (CDD);SSF49503 (SUPERFAMILY);SSF49503 (SUPERFAMILY);SSF49503 (SUPERFAMILY)	Cu-oxidase	Multicopper oxidase	AA	AA1	-	Belongs to the multicopper oxidase family	Secondary metabolites biosynthesis, transport, and catabolism	Cu-oxidase,Cu-oxidase_2,Cu-oxidase_3	-
	OG0013769	GBG3_03987	Carboxypeptidase Y homolog A	N	Peptidase	Serine peptidase	GO:0008233	peptidase activity	Molecular Function	-	-	Carboxypeptidase Y homolog A (EC 3.4.16.5)	IPR001563;IPR029058;IPR029058;noIPR;IPR001563;IPR001563;noIPR;IPR018202;IPR029058	Peptidase S10, serine carboxypeptidase;Alpha/Beta hydrolase fold;Alpha/Beta hydrolase fold;Alpha/Beta hydrolase fold;Peptidase S10, serine carboxypeptidase;Peptidase S10, serine carboxypeptidase;Peptidase S10, serine carboxypeptidase;Serine carboxypeptidase, serine active site;Alpha/Beta hydrolase fold	PR00724 (PRINTS);G3DSA:3.40.50.1820 (GENE3D);G3DSA:3.40.50.1820 (GENE3D);G3DSA:1.10.287.410 (GENE3D);PF00450 (PFAM);PTHR11802 (PANTHER);PTHR11802:SF113 (PANTHER);PS00131 (PROSITE_PATTERNS);SSF53474 (SUPERFAMILY)	Peptidase_S10	Serine carboxypeptidase	-	-	cpy1 g.p. ({Schizosaccharomyces pombe}) (Schizosaccharomyces pombe) [S10.A66]	Belongs to the peptidase S10 family	Post-translational modification, protein turnover, and chaperones	Peptidase_S10	-
		GBT10_05776	Carboxypeptidase Y homolog A	N	Peptidase	Serine peptidase	GO:0008233	peptidase activity	Molecular Function	-	-	Carboxypeptidase Y homolog A (EC 3.4.16.5)	IPR001563;IPR029058;noIPR;IPR001563;noIPR;IPR001563;IPR018202;IPR029058	Peptidase S10, serine carboxypeptidase;Alpha/Beta hydrolase fold;Alpha/Beta hydrolase fold;Peptidase S10, serine carboxypeptidase;Peptidase S10, serine carboxypeptidase;Peptidase S10, serine carboxypeptidase;Serine carboxypeptidase, serine active site;Alpha/Beta hydrolase fold	PR00724 (PRINTS);G3DSA:3.40.50.1820 (GENE3D);G3DSA:1.10.287.410 (GENE3D);PF00450 (PFAM);PTHR11802:SF113 (PANTHER);PTHR11802 (PANTHER);PS00131 (PROSITE_PATTERNS);SSF53474 (SUPERFAMILY)	Peptidase_S10	Serine carboxypeptidase	-	-	cpy1 g.p. ({Schizosaccharomyces pombe}) (Schizosaccharomyces pombe) [S10.A66]	Belongs to the peptidase S10 family	Post-translational modification, protein turnover, and chaperones	Peptidase_S10	-
	OG0013821	GBG3_04311	Secreted protein ARB_01864	E	Other	Phosphatase	-	-	-	-	-	Secreted protein ARB_01864	noIPR;noIPR	Integrase zinc-binding domain;Integrase zinc-binding domain	mobidb-lite (MOBIDB_LITE);mobidb-lite (MOBIDB_LITE)	-	-	-	-	-	-	-	-	-
		GBT10_03302	Metallo-dependent phosphatase-like	E	Other	Phosphatase	-	-	-	-	-	-	IPR029052;noIPR;noIPR	Metallo-dependent phosphatase-like;Metallo-dependent phosphatase-like;Metallo-dependent phosphatase-like	G3DSA:3.60.21.10 (GENE3D);mobidb-lite (MOBIDB_LITE);mobidb-lite (MOBIDB_LITE)	-	-	-	-	-	-	-	-	-
	OG0013867	GBG3_03635	Zinc finger C2H2 superfamily	E	Other	Zinc finger	-	-	-	-	-	-	noIPR	Zinc finger C2H2 superfamily	G3DSA:2.60.120.200 (GENE3D)	-	-	-	-	-	-	-	-	-
	OG0013993	GBG3_01864	SCP domain-containing protein	E	Other	Cysteine-rich secretory protein	GO:0005576;GO:0015918;GO:0032934;GO:0043167	extracellular region;sterol transport;sterol binding;ion binding	Cellular Component;Biological Process;Molecular Function;Molecular Function	SCP domain-containing protein	unaffected_pathogenicity	Protein PRY1 (Pathogenesis-related protein 1)	IPR001283;IPR014044;IPR014044;IPR035940;noIPR;IPR001283;IPR035940	Cysteine-rich secretory protein-related;CAP domain;CAP domain;CAP superfamily;CAP superfamily;Cysteine-rich secretory protein-related;CAP superfamily	PR00837 (PRINTS);SM00198 (SMART);PF00188 (PFAM);G3DSA:3.40.33.10 (GENE3D);PTHR10334:SF429 (PANTHER);PTHR10334 (PANTHER);SSF55797 (SUPERFAMILY)	CAP	Cysteine-rich secretory protein family	-	-	-	SCP / Tpx-1 / Ag5 / PR-1 / Sc7 family of extracellular domains.	Function unknown	CAP	-
		GBT10_00080	SCP domain-containing protein	E	Other	Cysteine-rich secretory protein	GO:0005576;GO:0006869;GO:0032934;GO:0043167	extracellular region;lipid transport;sterol binding;ion binding	Cellular Component;Biological Process;Molecular Function;Molecular Function	SCP domain-containing protein	unaffected_pathogenicity	Pathogenesis-related protein 1B (PR-1B)	IPR001283;IPR014044;IPR035940;IPR014044;noIPR;IPR001283;IPR035940	Cysteine-rich secretory protein-related;CAP domain;CAP superfamily;CAP domain;CAP domain;Cysteine-rich secretory protein-related;CAP superfamily	PR00837 (PRINTS);SM00198 (SMART);G3DSA:3.40.33.10 (GENE3D);PF00188 (PFAM);PTHR10334:SF429 (PANTHER);PTHR10334 (PANTHER);SSF55797 (SUPERFAMILY)	CAP	Cysteine-rich secretory protein family	-	-	-	PR-1-like protein	Function unknown	CAP	-
	OG0014001	GBG3_14441	CFEM domain-containing protein	E	Effector-associated	CFEM domain-containing protein	-	-	-	-	-	-	IPR008427;IPR008427	Extracellular membrane protein, CFEM domain;Extracellular membrane protein, CFEM domain	SM00747 (SMART);PF05730 (PFAM)	CFEM	CFEM domain	-	-	-	CFEM domain	Function unknown	CFEM	-
		GBT10_16998	CFEM domain-containing protein	E	Effector-associated	CFEM domain-containing protein	-	-	-	-	-	-	IPR008427;IPR008427	Extracellular membrane protein, CFEM domain;Extracellular membrane protein, CFEM domain	SM00747 (SMART);PF05730 (PFAM)	CFEM	CFEM domain	-	-	-	CFEM domain	Function unknown	CFEM	-
	OG0014015	GBG3_10168	MIF4G-like domain superfamily	E	Other	Other	-	-	-	-	-	-	noIPR;noIPR	MIF4G-like domain superfamily;MIF4G-like domain superfamily	mobidb-lite (MOBIDB_LITE);mobidb-lite (MOBIDB_LITE)	-	-	-	-	-	-	-	-	-
		GBT10_03203	Zinc finger, ZZ-type	E	Other	Zinc finger	-	-	-	-	-	-	noIPR;noIPR	Zinc finger, ZZ-type;Zinc finger, ZZ-type	mobidb-lite (MOBIDB_LITE);mobidb-lite (MOBIDB_LITE)	-	-	-	-	-	-	-	-	-
	OG0014086	GBG3_02113	Inner centromere protein	N	CAZy	Other CAZyme	-	-	-	-	-	-	noIPR;noIPR;noIPR;noIPR	Inner centromere protein;Inner centromere protein;Inner centromere protein;Inner centromere protein	mobidb-lite (MOBIDB_LITE);mobidb-lite (MOBIDB_LITE);PTHR33069:SF4 (PANTHER);PTHR33069 (PANTHER)	-	-	-	-	-	carbohydrate-binding module family 13 protein	Function unknown	-	-
		GBT10_07215	Zn(2)-C6 fungal-type DNA-binding domain superfamily	E	CAZy	Other CAZyme	-	-	-	-	-	-	noIPR;noIPR;noIPR;noIPR	Zn(2)-C6 fungal-type DNA-binding domain superfamily;Zn(2)-C6 fungal-type DNA-binding domain superfamily;Zn(2)-C6 fungal-type DNA-binding domain superfamily;Zn(2)-C6 fungal-type DNA-binding domain superfamily	mobidb-lite (MOBIDB_LITE);mobidb-lite (MOBIDB_LITE);PTHR33069 (PANTHER);PTHR33069:SF4 (PANTHER)	-	-	CBM	CBM13	-	carbohydrate-binding module family 13 protein	Function unknown	-	-
Accessory (NJ3-T10)	OG0000944	GBNJ3_02374	Unknown protein	E	Unannotated	Unannotated	-	-	-	-	-	-	-	-	-	-	-	-	-	-	-	-	-	-
		GBNJ3_15467	Asp domain-containing protein	E	Peptidase	Aspartic peptidase	-	-	-	-	-	-	IPR033121;IPR021109;IPR001969;IPR033121;IPR021109	Peptidase family A1 domain;Aspartic peptidase domain superfamily;Aspartic peptidase, active site;Peptidase family A1 domain;Aspartic peptidase domain superfamily	PF00026 (PFAM);G3DSA:2.40.70.10 (GENE3D);PS00141 (PROSITE_PATTERNS);PS51767 (PROSITE_PROFILES);SSF50630 (SUPERFAMILY)	Asp	Eukaryotic aspartyl protease	-	-	-	peptidase A1	Post-translational modification, protein turnover, and chaperones	Asp	-
		GBNJ3_17264	Unknown protein	E	Unannotated	Unannotated	-	-	-	-	-	-	-	-	-	-	-	-	-	-	-	-	-	-
		GBNJ3_22842	Asp domain-containing protein	N	Peptidase	Aspartic peptidase	-	-	-	-	-	-	IPR033121;IPR021109;IPR033121;IPR021109	Peptidase family A1 domain;Aspartic peptidase domain superfamily;Peptidase family A1 domain;Aspartic peptidase domain superfamily	PF00026 (PFAM);G3DSA:2.40.70.10 (GENE3D);PS51767 (PROSITE_PROFILES);SSF50630 (SUPERFAMILY)	Asp	Eukaryotic aspartyl protease	-	-	-	Belongs to the peptidase A1 family	Post-translational modification, protein turnover, and chaperones	Asp	-
		GBT10_11582	Asp domain-containing protein	N	Peptidase	Aspartic peptidase	-	-	-	-	-	-	IPR021109;IPR033121;IPR033121;IPR021109	Aspartic peptidase domain superfamily;Peptidase family A1 domain;Peptidase family A1 domain;Aspartic peptidase domain superfamily	G3DSA:2.40.70.10 (GENE3D);PF00026 (PFAM);PS51767 (PROSITE_PROFILES);SSF50630 (SUPERFAMILY)	Asp	Eukaryotic aspartyl protease	-	-	-	Belongs to the peptidase A1 family	Post-translational modification, protein turnover, and chaperones	Asp	-
		GBT10_11862	Asp domain-containing protein	N	Peptidase	Aspartic peptidase	-	-	-	-	-	-	IPR021109;IPR033121;IPR033121;IPR021109	Aspartic peptidase domain superfamily;Peptidase family A1 domain;Peptidase family A1 domain;Aspartic peptidase domain superfamily	G3DSA:2.40.70.10 (GENE3D);PF00026 (PFAM);PS51767 (PROSITE_PROFILES);SSF50630 (SUPERFAMILY)	Asp	Eukaryotic aspartyl protease	-	-	-	Belongs to the peptidase A1 family	Post-translational modification, protein turnover, and chaperones	Asp	-
	OG0001959	GBNJ3_13024	AHAS, ACT domain	E	Other	Other	-	-	-	-	-	-	noIPR;noIPR	AHAS, ACT domain;AHAS, ACT domain	PTHR45649:SF30 (PANTHER);PTHR45649 (PANTHER)	-	-	-	-	-	-	-	-	-
	OG0001970	GBNJ3_17526	Carboxylesterase B	N	Carboxylesterase	Carboxylesterase	GO:0016020	membrane	Cellular Component	-	-	Carboxylesterase B (EC 3.1.1.-)	noIPR;IPR029058;noIPR;IPR029058	Glycoside hydrolase superfamily;Alpha/Beta hydrolase fold;Alpha/Beta hydrolase fold;Alpha/Beta hydrolase fold	Coil (COILS);G3DSA:3.40.50.1820 (GENE3D);PTHR43487 (PANTHER);SSF53474 (SUPERFAMILY)	Abhydrolase_1	alpha/beta hydrolase fold	-	-	tripeptidyl-peptidase A (Streptomyces lividans) [S33.002]	to MEROPS serine peptidase family S33	Function unknown	-	-
		GBT10_07069	Carboxylesterase B	N	Carboxylesterase	Carboxylesterase	GO:0016787;GO:0110165	hydrolase activity;cellular anatomical entity	Molecular Function;Cellular Component	-	-	Carboxylesterase B (EC 3.1.1.-)	IPR029058;noIPR;IPR029058	Alpha/Beta hydrolase fold;Alpha/Beta hydrolase fold;Alpha/Beta hydrolase fold	G3DSA:3.40.50.1820 (GENE3D);PTHR43487 (PANTHER);SSF53474 (SUPERFAMILY)	Abhydrolase_1	alpha/beta hydrolase fold	-	-	tripeptidyl-peptidase A (Streptomyces lividans) [S33.002]	to MEROPS serine peptidase family S33	Function unknown	-	-
	OG0001986	GBT10_23254	Protein kinase-like domain superfamily	N	Other	Kinases	-	-	-	-	-	-	noIPR;noIPR;noIPR;noIPR;noIPR;noIPR;noIPR;noIPR	Protein kinase-like domain superfamily;Protein kinase-like domain superfamily;Protein kinase-like domain superfamily;Protein kinase-like domain superfamily;Protein kinase-like domain superfamily;Protein kinase-like domain superfamily;Protein kinase-like domain superfamily;Protein kinase-like domain superfamily	mobidb-lite (MOBIDB_LITE);mobidb-lite (MOBIDB_LITE);mobidb-lite (MOBIDB_LITE);mobidb-lite (MOBIDB_LITE);mobidb-lite (MOBIDB_LITE);mobidb-lite (MOBIDB_LITE);mobidb-lite (MOBIDB_LITE);mobidb-lite (MOBIDB_LITE)	-	-	-	-	-	-	-	-	-
	OG0001992	GBNJ3_09677	Uncharacterized glycosidase Rv0584	N	CAZy	CWDE	-	-	-	-	-	Uncharacterized glycosidase Rv0584 (EC 3.2.1.-)	IPR012939;IPR014718;IPR041371;noIPR;noIPR	Glycosyl hydrolase family 92;Glycoside hydrolase-type carbohydrate-binding;Glycosyl hydrolase family 92 N-terminal domain;Glycosyl hydrolase family 92 N-terminal domain;Glycosyl hydrolase family 92 N-terminal domain	PF07971 (PFAM);G3DSA:2.70.98.10 (GENE3D);PF17678 (PFAM);PTHR12143 (PANTHER);PTHR12143:SF39 (PANTHER)	Glyco_hydro_92N	Glycosyl hydrolase family 92 N-terminal domain	GH	GH92	-	Glycosyl hydrolase family 92	Carbohydrate transport and metabolism	Glyco_hydro_92	-
		GBT10_20688	Glyco_hydro_92N domain-containing protein	N	CAZy	CWDE	-	-	-	-	-	-	IPR014718;IPR041371;noIPR;noIPR;noIPR	Glycoside hydrolase-type carbohydrate-binding;Glycosyl hydrolase family 92 N-terminal domain;Glycosyl hydrolase family 92 N-terminal domain;Glycosyl hydrolase family 92 N-terminal domain;Glycosyl hydrolase family 92 N-terminal domain	G3DSA:2.70.98.10 (GENE3D);PF17678 (PFAM);mobidb-lite (MOBIDB_LITE);PTHR12143:SF39 (PANTHER);PTHR12143 (PANTHER)	Glyco_hydro_92N	Glycosyl hydrolase family 92 N-terminal domain	GH	GH92	-	Glycosyl hydrolase family 92	Carbohydrate transport and metabolism	Glyco_hydro_92	-
		GBT10_20689	Ankyrin repeat-containing domain superfamily	N	Other	Other	-	-	-	-	-	-	noIPR	Ankyrin repeat-containing domain superfamily	mobidb-lite (MOBIDB_LITE)	-	-	-	-	-	-	-	-	-
	OG0002000	GBNJ3_03330	UDP-glucose:Glycoprotein Glucosyltransferase	N	CAZy	Other CAZyme	GO:0005488;GO:0005737;GO:0009100;GO:0043231;GO:0044267;GO:0050896	binding;cytoplasm;glycoprotein metabolic process;intracellular membrane-bounded organelle;cellular protein metabolic process;response to stimulus	Molecular Function;Cellular Component;Biological Process;Cellular Component;Biological Process;Biological Process	UDP-glucose:Glycoprotein Glucosyltransferase	reduced_virulence	UDP-glucose:glycoprotein glucosyltransferase 1 (UGT1) (EC 2.4.1.-) (UDP--Glc:glycoprotein glucosyltransferase) (UDP-glucose ceramide glucosyltransferase-like 1)	IPR040694;IPR040693;IPR009448;noIPR	UGGT, thioredoxin-like domain 2;UGGT, thioredoxin-like domain 1;UDP-glucose:Glycoprotein Glucosyltransferase;UDP-glucose:Glycoprotein Glucosyltransferase	PF18401 (PFAM);PF18400 (PFAM);PTHR11226 (PANTHER);PTHR11226:SF0 (PANTHER)	Thioredoxin_12	Thioredoxin-like domain	-	-	-	UDP-glucose:Glycoprotein Glucosyltransferase	Carbohydrate transport and metabolism	UDP-g_GGTase	-
		GBT10_07610	UDP-glucose:Glycoprotein Glucosyltransferase	N	CAZy	Other CAZyme	GO:0005783;GO:0044267;GO:0050896;GO:1901135	endoplasmic reticulum;cellular protein metabolic process;response to stimulus;carbohydrate derivative metabolic process	Cellular Component;Biological Process;Biological Process;Biological Process	UDP-glucose:Glycoprotein Glucosyltransferase	reduced_virulence	UDP-glucose:glycoprotein glucosyltransferase (EC 2.4.1.-) (EMS-mutagenized BRI1 suppressor 1) (Protein PRIORITY IN SWEET LIFE 2)	IPR040693;IPR009448	UGGT, thioredoxin-like domain 1;UDP-glucose:Glycoprotein Glucosyltransferase	PF18400 (PFAM);PTHR11226 (PANTHER)	Thioredoxin_12	Thioredoxin-like domain	-	-	-	-	-	-	-
		GBT10_14923	UDP-glucose:Glycoprotein Glucosyltransferase	E	CAZy	Other CAZyme	GO:0009987	cellular process	Biological Process	UDP-glucose:Glycoprotein Glucosyltransferase	reduced_virulence	UDP-glucose:glycoprotein glucosyltransferase (EC 2.4.1.-) (EMS-mutagenized BRI1 suppressor 1) (Protein PRIORITY IN SWEET LIFE 2)	IPR040693;IPR009448;noIPR	UGGT, thioredoxin-like domain 1;UDP-glucose:Glycoprotein Glucosyltransferase;UDP-glucose:Glycoprotein Glucosyltransferase	PF18400 (PFAM);PTHR11226 (PANTHER);PTHR11226:SF0 (PANTHER)	Thioredoxin_12	Thioredoxin-like domain	-	-	-	-	-	-	-
		GBT10_14924	UDP-glucose:Glycoprotein Glucosyltransferase	E	CAZy	Other CAZyme	-	-	-	UDP-glucose:Glycoprotein Glucosyltransferase	reduced_virulence	-	IPR040693	UGGT, thioredoxin-like domain 1	PF18400 (PFAM)	Thioredoxin_12	Thioredoxin-like domain	-	-	-	-	-	-	-
	OG0003892	GBNJ3_10683	FAD/NAD(P)-binding domain superfamily	N	Other	GPI-anchored protein	-	-	-	-	-	-	noIPR;noIPR	FAD/NAD(P)-binding domain superfamily;FAD/NAD(P)-binding domain superfamily	mobidb-lite (MOBIDB_LITE);mobidb-lite (MOBIDB_LITE)	-	-	-	-	-	Ser-Thr-rich glycosyl-phosphatidyl-inositol-anchored membrane family	Function unknown	-	-
		GBNJ3_18914	Endonuclease/exonuclease/phosphatase superfamily	N	Other	Phosphatase	-	-	-	-	-	-	noIPR;noIPR;noIPR;noIPR	Endonuclease/exonuclease/phosphatase superfamily;Endonuclease/exonuclease/phosphatase superfamily;Endonuclease/exonuclease/phosphatase superfamily;Endonuclease/exonuclease/phosphatase superfamily	mobidb-lite (MOBIDB_LITE);mobidb-lite (MOBIDB_LITE);mobidb-lite (MOBIDB_LITE);mobidb-lite (MOBIDB_LITE)	-	-	-	-	-	Ser-Thr-rich glycosyl-phosphatidyl-inositol-anchored membrane family	Function unknown	-	-
		GBNJ3_25224	Sugar phosphate transporter domain	N	Other	Transporter	-	-	-	-	-	-	noIPR;noIPR	Sugar phosphate transporter domain;Sugar phosphate transporter domain	mobidb-lite (MOBIDB_LITE);mobidb-lite (MOBIDB_LITE)	-	-	-	-	-	Ser-Thr-rich glycosyl-phosphatidyl-inositol-anchored membrane family	Function unknown	-	-
		GBT10_24899	GPI-anchored domain-containing protein	N	Other	GPI-anchored protein	-	-	-	-	-	-	noIPR;noIPR	Kyakuja-Dileera-Zisupton transposase;Kyakuja-Dileera-Zisupton transposase	mobidb-lite (MOBIDB_LITE);mobidb-lite (MOBIDB_LITE)	GPI-anchored	Ser-Thr-rich glycosyl-phosphatidyl-inositol-anchored membrane family	-	-	-	Ser-Thr-rich glycosyl-phosphatidyl-inositol-anchored membrane family	Function unknown	-	-
	OG0003908	GBNJ3_04954	Beta-glucosidase	N	CAZy	CWDE	GO:0000272;GO:0004553	polysaccharide catabolic process;hydrolase activity, hydrolyzing O-glycosyl compounds	Biological Process;Molecular Function	Beta-glucosidase (EC 3.2.1.21)	reduced_virulence	Probable exo-1,4-beta-xylosidase bxlB (EC 3.2.1.37) (1,4-beta-D-xylan xylohydrolase bxlB) (Beta-xylosidase bxlB) (Xylobiase bxlB)	IPR001764;IPR036881;IPR036962;IPR044993;noIPR;IPR017853;IPR036881	Glycoside hydrolase, family 3, N-terminal;Glycoside hydrolase family 3 C-terminal domain superfamily;Glycoside hydrolase, family 3, N-terminal domain superfamily;Beta-D-xylosidase;Beta-D-xylosidase;Glycoside hydrolase superfamily;Glycoside hydrolase family 3 C-terminal domain superfamily	PF00933 (PFAM);G3DSA:3.40.50.1700 (GENE3D);G3DSA:3.20.20.300 (GENE3D);PTHR42721 (PANTHER);PTHR42721:SF33 (PANTHER);SSF51445 (SUPERFAMILY);SSF52279 (SUPERFAMILY)	Glyco_hydro_3	Glycosyl hydrolase family 3 N terminal domain	GH	GH3	-	Glycoside hydrolase family 3 protein	Carbohydrate transport and metabolism	Glyco_hydro_3	-
		GBNJ3_17055	Probable exo-1,4-beta-xylosidase xlnD	N	CAZy	CWDE	GO:0009044;GO:0031222;GO:0045493;GO:0046556	xylan 1,4-beta-xylosidase activity;arabinan catabolic process;xylan catabolic process;alpha-L-arabinofuranosidase activity	Molecular Function;Biological Process;Biological Process;Molecular Function	-	-	Probable exo-1,4-beta-xylosidase xlnD (EC 3.2.1.37) (1,4-beta-D-xylan xylohydrolase xlnD) (Beta-xylosidase A) (Beta-xylosidase xlnD) (Xylobiase xlnD)	IPR001764;IPR036962;IPR044993;noIPR;noIPR;IPR017853	Glycoside hydrolase, family 3, N-terminal;Glycoside hydrolase, family 3, N-terminal domain superfamily;Beta-D-xylosidase;Beta-D-xylosidase;Beta-D-xylosidase;Glycoside hydrolase superfamily	PF00933 (PFAM);G3DSA:3.20.20.300 (GENE3D);PTHR42721 (PANTHER);PTHR42721:SF33 (PANTHER);PS51257 (PROSITE_PROFILES);SSF51445 (SUPERFAMILY)	Glyco_hydro_3	Glycosyl hydrolase family 3 N terminal domain	GH	GH3	-	Glycoside hydrolase family 3 protein	Carbohydrate transport and metabolism	Glyco_hydro_3	-
		GBT10_05069	Beta-1,2-D-glucosidase	N	CAZy	CWDE	GO:0005576;GO:0009044;GO:0031222;GO:0045493;GO:0046556	extracellular region;xylan 1,4-beta-xylosidase activity;arabinan catabolic process;xylan catabolic process;alpha-L-arabinofuranosidase activity	Cellular Component;Molecular Function;Biological Process;Biological Process;Molecular Function	Beta-1,2-D-glucosidase (EC 3.2.1.21) (Tomatinase)	unaffected_pathogenicity	Probable exo-1,4-beta-xylosidase bxlB (EC 3.2.1.37) (1,4-beta-D-xylan xylohydrolase bxlB) (Beta-xylosidase bxlB) (Xylobiase bxlB)	IPR001764;IPR002772;IPR036962;IPR036881;IPR044993;noIPR;IPR017853;IPR036881	Glycoside hydrolase, family 3, N-terminal;Glycoside hydrolase family 3 C-terminal domain;Glycoside hydrolase, family 3, N-terminal domain superfamily;Glycoside hydrolase family 3 C-terminal domain superfamily;Beta-D-xylosidase;Beta-D-xylosidase;Glycoside hydrolase superfamily;Glycoside hydrolase family 3 C-terminal domain superfamily	PF00933 (PFAM);PF01915 (PFAM);G3DSA:3.20.20.300 (GENE3D);G3DSA:3.40.50.1700 (GENE3D);PTHR42721 (PANTHER);PTHR42721:SF13 (PANTHER);SSF51445 (SUPERFAMILY);SSF52279 (SUPERFAMILY)	Glyco_hydro_3_C	Glycosyl hydrolase family 3 C-terminal domain	GH	GH3	-	Glycosyl hydrolase family 3 C-terminal domain	Carbohydrate transport and metabolism	Glyco_hydro_3,Glyco_hydro_3_C	-
		GBT10_15159	Beta-1,2-D-glucosidase	N	CAZy	CWDE	GO:0009044;GO:0031222;GO:0045493;GO:0046556	xylan 1,4-beta-xylosidase activity;arabinan catabolic process;xylan catabolic process;alpha-L-arabinofuranosidase activity	Molecular Function;Biological Process;Biological Process;Molecular Function	Beta-1,2-D-glucosidase (EC 3.2.1.21) (Tomatinase)	unaffected_pathogenicity	Probable exo-1,4-beta-xylosidase bxlB (EC 3.2.1.37) (1,4-beta-D-xylan xylohydrolase bxlB) (Beta-xylosidase bxlB) (Xylobiase bxlB)	IPR036962;IPR036962;IPR002772;IPR001764;IPR036881;IPR044993;noIPR;IPR044993;noIPR;IPR036881;IPR017853	Glycoside hydrolase, family 3, N-terminal domain superfamily;Glycoside hydrolase, family 3, N-terminal domain superfamily;Glycoside hydrolase family 3 C-terminal domain;Glycoside hydrolase, family 3, N-terminal;Glycoside hydrolase family 3 C-terminal domain superfamily;Beta-D-xylosidase;Beta-D-xylosidase;Beta-D-xylosidase;Beta-D-xylosidase;Glycoside hydrolase family 3 C-terminal domain superfamil…	G3DSA:3.20.20.300 (GENE3D);G3DSA:3.20.20.300 (GENE3D);PF01915 (PFAM);PF00933 (PFAM);G3DSA:3.40.50.1700 (GENE3D);PTHR42721 (PANTHER);PTHR42721:SF13 (PANTHER);PTHR42721 (PANTHER);PTHR42721:SF13 (PANTHER);SSF52279 (SUPERFAMILY);SSF51445 (SUPERFAMILY)	Glyco_hydro_3_C	Glycosyl hydrolase family 3 C-terminal domain	GH	GH3	-	Glycoside hydrolase family 3 protein	Carbohydrate transport and metabolism	Glyco_hydro_3,Glyco_hydro_3_C	-
	OG0003924	GBNJ3_03995	FAD-linked oxidoreductase ZEB1	N	CAZy	Other CAZyme	-	-	-	FAD-linked oxidoreductase ZEB1 (EC 1.-.-.-) (Zearalenone biosynthesis protein 1)	unaffected_pathogenicity	Uncharacterized FAD-linked oxidoreductase ARB_02478 (EC 1.-.-.-)	IPR016169;IPR012951;IPR006094;noIPR;noIPR;IPR016166;IPR036318	FAD-binding, type PCMH, subdomain 2;Berberine/berberine-like;FAD linked oxidase, N-terminal;FAD linked oxidase, N-terminal;FAD linked oxidase, N-terminal;FAD-binding domain, PCMH-type;FAD-binding, type PCMH-like superfamily	G3DSA:3.30.465.10 (GENE3D);PF08031 (PFAM);PF01565 (PFAM);PTHR13878:SF91 (PANTHER);PTHR13878 (PANTHER);PS51387 (PROSITE_PROFILES);SSF56176 (SUPERFAMILY)	FAD_binding_4	FAD binding domain	AA	AA7	-	Belongs to the oxygen-dependent FAD-linked oxidoreductase family	Energy production and conversion	BBE,FAD_binding_4	-
		GBNJ3_10940	FAD-linked oxidoreductase ZEB1	N	Other	Oxidoreductase	-	-	-	FAD-linked oxidoreductase ZEB1 (EC 1.-.-.-) (Zearalenone biosynthesis protein 1)	unaffected_pathogenicity	Uncharacterized FAD-linked oxidoreductase ARB_02478 (EC 1.-.-.-)	IPR016169;IPR006094;noIPR;noIPR;IPR016166;IPR036318	FAD-binding, type PCMH, subdomain 2;FAD linked oxidase, N-terminal;FAD linked oxidase, N-terminal;FAD linked oxidase, N-terminal;FAD-binding domain, PCMH-type;FAD-binding, type PCMH-like superfamily	G3DSA:3.30.465.10 (GENE3D);PF01565 (PFAM);PTHR13878:SF91 (PANTHER);PTHR13878 (PANTHER);PS51387 (PROSITE_PROFILES);SSF56176 (SUPERFAMILY)	FAD_binding_4	FAD binding domain	-	-	-	Belongs to the oxygen-dependent FAD-linked oxidoreductase family	Energy production and conversion	FAD_binding_4	-
		GBT10_21948	FAD-linked oxidoreductase ZEB1	N	CAZy	Other CAZyme	-	-	-	FAD-linked oxidoreductase ZEB1 (EC 1.-.-.-) (Zearalenone biosynthesis protein 1)	unaffected_pathogenicity	Uncharacterized FAD-linked oxidoreductase ARB_02478 (EC 1.-.-.-)	IPR006094;IPR012951;IPR016169;noIPR;noIPR;IPR016166;IPR036318	FAD linked oxidase, N-terminal;Berberine/berberine-like;FAD-binding, type PCMH, subdomain 2;FAD-binding, type PCMH, subdomain 2;FAD-binding, type PCMH, subdomain 2;FAD-binding domain, PCMH-type;FAD-binding, type PCMH-like superfamily	PF01565 (PFAM);PF08031 (PFAM);G3DSA:3.30.465.10 (GENE3D);PTHR13878 (PANTHER);PTHR13878:SF91 (PANTHER);PS51387 (PROSITE_PROFILES);SSF56176 (SUPERFAMILY)	FAD_binding_4	FAD binding domain	AA	AA7	-	Belongs to the oxygen-dependent FAD-linked oxidoreductase family	Energy production and conversion	BBE,FAD_binding_4	-
	OG0003972	GBNJ3_05049	Cytochrome P450 monooxygenase ARMGADRAFT_974139	E	Other	Cytochrome P450 protein family	GO:0016491	oxidoreductase activity	Molecular Function	-	-	Cytochrome P450 monooxygenase ARMGADRAFT_974139 (EC 1.-.-.-) (Melleolide biosynthesis cluster protein ARMGADRAFT_974139)	IPR036396;IPR036396	Cytochrome P450 superfamily;Cytochrome P450 superfamily	G3DSA:1.10.630.10 (GENE3D);SSF48264 (SUPERFAMILY)	-	-	-	-	-	Cytochrome P450	Secondary metabolites biosynthesis, transport, and catabolism	-	-
		GBNJ3_21839	Cytochrome P450 monooxygenase ARMGADRAFT_974139	E	Other	Cytochrome P450 protein family	GO:0016491	oxidoreductase activity	Molecular Function	-	-	Cytochrome P450 monooxygenase ARMGADRAFT_974139 (EC 1.-.-.-) (Melleolide biosynthesis cluster protein ARMGADRAFT_974139)	IPR036396;IPR036396	Cytochrome P450 superfamily;Cytochrome P450 superfamily	G3DSA:1.10.630.10 (GENE3D);SSF48264 (SUPERFAMILY)	-	-	-	-	-	Cytochrome P450	Secondary metabolites biosynthesis, transport, and catabolism	-	-
	OG0003982	GBT10_22071	Beta-lactamase domain-containing protein	E	Other	Beta-lactamase	-	-	-	-	-	-	IPR001466;IPR012338;IPR012338	Beta-lactamase-related;Beta-lactamase/transpeptidase-like;Beta-lactamase/transpeptidase-like	PF00144 (PFAM);G3DSA:3.40.710.10 (GENE3D);SSF56601 (SUPERFAMILY)	Beta-lactamase	Beta-lactamase	-	-	-	-	-	-	-
	OG0003995	GBNJ3_05446	Glucan endo-1,3-alpha-glucosidase agn1	E	CAZy	CWDE	GO:0016798;GO:0043229;GO:0043332;GO:0051301;GO:0071555;GO:0072000	hydrolase activity, acting on glycosyl bonds;intracellular organelle;mating projection tip;cell division;cell wall organization;extracellular polysaccharide catabolic process involved in ascospore release from ascus	Molecular Function;Cellular Component;Cellular Component;Biological Process;Biological Process;Biological Process	-	-	Glucan endo-1,3-alpha-glucosidase agn1 (EC 3.2.1.59) (Endo-1,3-alpha-glucanase agn1)	noIPR;IPR005197;noIPR;noIPR;noIPR	NAD(P)-binding domain superfamily;Glycoside hydrolase family 71;Glycoside hydrolase family 71;Glycoside hydrolase family 71;Glycoside hydrolase family 71	G3DSA:3.20.20.80 (GENE3D);PF03659 (PFAM);PTHR43173 (PANTHER);PTHR43173:SF10 (PANTHER);PS51257 (PROSITE_PROFILES)	Glyco_hydro_71	Glycosyl hydrolase family 71	GH	GH71	-	Glucan endo-1,3-alpha-glucosidase agn1	Carbohydrate transport and metabolism	Glyco_hydro_71	-
		GBNJ3_25692	Glucan endo-1,3-alpha-glucosidase agn1	E	CAZy	CWDE	GO:0016798;GO:0043229;GO:0043332;GO:0051301;GO:0071555;GO:0071998;GO:0071999	hydrolase activity, acting on glycosyl bonds;intracellular organelle;mating projection tip;cell division;cell wall organization;ascospore release from ascus;extracellular polysaccharide catabolic process	Molecular Function;Cellular Component;Cellular Component;Biological Process;Biological Process;Biological Process;Biological Process	-	-	Glucan endo-1,3-alpha-glucosidase agn1 (EC 3.2.1.59) (Endo-1,3-alpha-glucanase agn1)	noIPR;IPR005197;noIPR;noIPR;noIPR;IPR005197	Thioredoxin-like superfamily;Glycoside hydrolase family 71;Glycoside hydrolase family 71;Glycoside hydrolase family 71;Glycoside hydrolase family 71;Glycoside hydrolase family 71	G3DSA:3.20.20.80 (GENE3D);PF03659 (PFAM);PTHR43173:SF10 (PANTHER);PTHR43173 (PANTHER);PS51257 (PROSITE_PROFILES);cd11577 (CDD)	Glyco_hydro_71	Glycosyl hydrolase family 71	GH	GH71	-	Glucan endo-1,3-alpha-glucosidase agn1	Carbohydrate transport and metabolism	Glyco_hydro_71	-
		GBT10_06078	Glucan endo-1,3-alpha-glucosidase agn1	N	CAZy	CWDE	GO:0016798;GO:0043229;GO:0043332;GO:0051301;GO:0071555;GO:0071998;GO:0071999	hydrolase activity, acting on glycosyl bonds;intracellular organelle;mating projection tip;cell division;cell wall organization;ascospore release from ascus;extracellular polysaccharide catabolic process	Molecular Function;Cellular Component;Cellular Component;Biological Process;Biological Process;Biological Process;Biological Process	-	-	Glucan endo-1,3-alpha-glucosidase agn1 (EC 3.2.1.59) (Endo-1,3-alpha-glucanase agn1)	IPR005197;noIPR;noIPR;noIPR;noIPR;IPR005197	Glycoside hydrolase family 71;Glycoside hydrolase family 71;Glycoside hydrolase family 71;Glycoside hydrolase family 71;Glycoside hydrolase family 71;Glycoside hydrolase family 71	PF03659 (PFAM);G3DSA:3.20.20.80 (GENE3D);PTHR43173:SF33 (PANTHER);PTHR43173 (PANTHER);PS51257 (PROSITE_PROFILES);cd11577 (CDD)	Glyco_hydro_71	Glycosyl hydrolase family 71	GH	GH71	-	Glycosyl hydrolase family 71	Amino acid transport and metabolism	Glyco_hydro_71	-
		GBT10_08885	Glucan endo-1,3-alpha-glucosidase agn1	N	CAZy	CWDE	GO:0016798;GO:0043229;GO:0043332;GO:0051301;GO:0071555;GO:0071998;GO:0071999	hydrolase activity, acting on glycosyl bonds;intracellular organelle;mating projection tip;cell division;cell wall organization;ascospore release from ascus;extracellular polysaccharide catabolic process	Molecular Function;Cellular Component;Cellular Component;Biological Process;Biological Process;Biological Process;Biological Process	-	-	Glucan endo-1,3-alpha-glucosidase agn1 (EC 3.2.1.59) (Endo-1,3-alpha-glucanase agn1)	IPR005197;noIPR;noIPR;noIPR;noIPR;IPR005197	Glycoside hydrolase family 71;Glycoside hydrolase family 71;Glycoside hydrolase family 71;Glycoside hydrolase family 71;Glycoside hydrolase family 71;Glycoside hydrolase family 71	PF03659 (PFAM);G3DSA:3.20.20.80 (GENE3D);PTHR43173:SF33 (PANTHER);PTHR43173 (PANTHER);PS51257 (PROSITE_PROFILES);cd11577 (CDD)	Glyco_hydro_71	Glycosyl hydrolase family 71	GH	GH71	-	Glycosyl hydrolase family 71	Amino acid transport and metabolism	Glyco_hydro_71	-
		GBT10_10897	Glucan endo-1,3-alpha-glucosidase agn1	N	CAZy	CWDE	GO:0016798;GO:0043229;GO:0043332;GO:0051301;GO:0071555;GO:0071998;GO:0071999	hydrolase activity, acting on glycosyl bonds;intracellular organelle;mating projection tip;cell division;cell wall organization;ascospore release from ascus;extracellular polysaccharide catabolic process	Molecular Function;Cellular Component;Cellular Component;Biological Process;Biological Process;Biological Process;Biological Process	-	-	Glucan endo-1,3-alpha-glucosidase agn1 (EC 3.2.1.59) (Endo-1,3-alpha-glucanase agn1)	IPR005197;noIPR;noIPR;noIPR;noIPR;IPR005197	Glycoside hydrolase family 71;Glycoside hydrolase family 71;Glycoside hydrolase family 71;Glycoside hydrolase family 71;Glycoside hydrolase family 71;Glycoside hydrolase family 71	PF03659 (PFAM);G3DSA:3.20.20.80 (GENE3D);PTHR43173:SF33 (PANTHER);PTHR43173 (PANTHER);PS51257 (PROSITE_PROFILES);cd11577 (CDD)	Glyco_hydro_71	Glycosyl hydrolase family 71	GH	GH71	-	Glycosyl hydrolase family 71	Amino acid transport and metabolism	Glyco_hydro_71	-
	OG0007147	GBT10_07248	Laccase-2	N	CAZy	Other CAZyme	GO:0005507;GO:0005576;GO:0046274;GO:0052716	copper ion binding;extracellular region;lignin catabolic process;hydroquinone:oxygen oxidoreductase activity	Molecular Function;Cellular Component;Biological Process;Molecular Function	Laccase-2 (EC 1.10.3.2) (Benzenediol:oxygen oxidoreductase 2) (Diphenol oxidase 2) (Urishiol oxidase 2)	unaffected_pathogenicity	Laccase-4 (EC 1.10.3.2) (Benzenediol:oxygen oxidoreductase 4) (Diphenol oxidase 4) (Urishiol oxidase 4)	IPR011707;IPR008972;noIPR;IPR045087;IPR008972	Multicopper oxidase, N-termianl;Cupredoxin;Cupredoxin;Multicopper oxidase;Cupredoxin	PF07732 (PFAM);G3DSA:2.60.40.420 (GENE3D);PTHR11709:SF145 (PANTHER);PTHR11709 (PANTHER);SSF49503 (SUPERFAMILY)	Cu-oxidase_3	Multicopper oxidase	-	-	-	Belongs to the multicopper oxidase family	Secondary metabolites biosynthesis, transport, and catabolism	Cu-oxidase_3	-
		GBT10_07521	Laccase (Putative laccase)	E	CAZy	Other CAZyme	GO:0005507;GO:0005576;GO:0046274;GO:0052716	copper ion binding;extracellular region;lignin catabolic process;hydroquinone:oxygen oxidoreductase activity	Molecular Function;Cellular Component;Biological Process;Molecular Function	Laccase (Putative laccase)	reduced_virulence	Laccase-4 (EC 1.10.3.2) (Benzenediol:oxygen oxidoreductase 4) (Diphenol oxidase 4) (Urishiol oxidase 4)	IPR011707;IPR008972;IPR008972	Multicopper oxidase, N-termianl;Cupredoxin;Cupredoxin	PF07732 (PFAM);G3DSA:2.60.40.420 (GENE3D);SSF49503 (SUPERFAMILY)	Cu-oxidase_3	Multicopper oxidase	-	-	-	-	-	-	-
		GBT10_23127	Laccase (Putative laccase)	E	CAZy	Other CAZyme	GO:0005507;GO:0005576;GO:0046274;GO:0052716	copper ion binding;extracellular region;lignin catabolic process;hydroquinone:oxygen oxidoreductase activity	Molecular Function;Cellular Component;Biological Process;Molecular Function	Laccase (Putative laccase)	reduced_virulence	Laccase-4 (EC 1.10.3.2) (Benzenediol:oxygen oxidoreductase 4) (Diphenol oxidase 4) (Urishiol oxidase 4)	IPR011707;IPR008972;IPR008972	Multicopper oxidase, N-termianl;Cupredoxin;Cupredoxin	PF07732 (PFAM);G3DSA:2.60.40.420 (GENE3D);SSF49503 (SUPERFAMILY)	Cu-oxidase_3	Multicopper oxidase	-	-	-	-	-	-	-
	OG0007166	GBNJ3_05065	Expressed protein	N	Other	Other	-	-	-	-	-	-	-	-	-	-	-	-	-	-	Expressed protein	Function unknown	-	-
		GBT10_22952	Expressed protein	N	Other	Other	-	-	-	-	-	-	-	-	-	-	-	-	-	-	Expressed protein	Function unknown	-	-
	OG0007211	GBNJ3_07011	UstYa domain-containing protein	E	Other	UstYa domain-containing protein	-	-	-	-	-	-	IPR021765;IPR021765	Mycotoxin biosynthesis protein UstYa-like;Mycotoxin biosynthesis protein UstYa-like	PF11807 (PFAM);PTHR33365 (PANTHER)	UstYa	Mycotoxin biosynthesis protein UstYa	-	-	-	Domain of unknown function (DUF3328)	Function unknown	DUF3328	-
	OG0007242	GBNJ3_03072	Secreted protein ARB_01864	E	Other	Phosphatase	GO:0005737;GO:0043231;GO:0046085	cytoplasm;intracellular membrane-bounded organelle;adenosine metabolic process	Cellular Component;Cellular Component;Biological Process	-	-	Secreted protein ARB_01864	IPR029052;noIPR;noIPR;IPR014485;IPR006179;IPR029052	Metallo-dependent phosphatase-like;Metallo-dependent phosphatase-like;Metallo-dependent phosphatase-like;Predicted phosphoesterase, C1039.02 type;5'-Nucleotidase/apyrase;Metallo-dependent phosphatase-like	G3DSA:3.60.21.10 (GENE3D);mobidb-lite (MOBIDB_LITE);mobidb-lite (MOBIDB_LITE);PTHR11575:SF22 (PANTHER);PTHR11575 (PANTHER);SSF56300 (SUPERFAMILY)	-	-	-	-	-	ser thr protein phosphatase	Nucleotide transport and metabolism	-	-
		GBNJ3_04371	Secreted protein ARB_01864	N	Other	Phosphatase	GO:0005737;GO:0043231;GO:0055086	cytoplasm;intracellular membrane-bounded organelle;nucleobase-containing small molecule metabolic process	Cellular Component;Cellular Component;Biological Process	-	-	Secreted protein ARB_01864	IPR029052;IPR014485;IPR006179;IPR006146;IPR029052	Metallo-dependent phosphatase-like;Predicted phosphoesterase, C1039.02 type;5'-Nucleotidase/apyrase;5'-Nucleotidase, conserved site;Metallo-dependent phosphatase-like	G3DSA:3.60.21.10 (GENE3D);PTHR11575:SF22 (PANTHER);PTHR11575 (PANTHER);PS00785 (PROSITE_PATTERNS);SSF56300 (SUPERFAMILY)	-	-	-	-	-	ser thr protein phosphatase	Nucleotide transport and metabolism	-	-
	OG0007280	GBNJ3_10269	Unknown protein	N	Unannotated	Unannotated	-	-	-	-	-	-	-	-	-	-	-	-	-	-	-	-	-	-
		GBT10_00634	Unknown protein	N	Unannotated	Unannotated	-	-	-	-	-	-	-	-	-	-	-	-	-	-	-	-	-	-
		GBT10_08244	Unknown protein	N	Unannotated	Unannotated	-	-	-	-	-	-	-	-	-	-	-	-	-	-	-	-	-	-
		GBT10_17142	Unknown protein	N	Unannotated	Unannotated	-	-	-	-	-	-	-	-	-	-	-	-	-	-	-	-	-	-
	OG0007282	GBT10_11366	Acyl-CoA N-acyltransferase	N	Other	Transferase	-	-	-	-	-	-	noIPR;noIPR	Acyl-CoA N-acyltransferase;Acyl-CoA N-acyltransferase	mobidb-lite (MOBIDB_LITE);mobidb-lite (MOBIDB_LITE)	-	-	-	-	-	-	-	-	-
	OG0007294	GBNJ3_02248	Calcium-dependent phosphotriesterase	E	Other	Phosphoric triester hydrolase	-	-	-	-	-	-	-	-	-	-	-	-	-	-	Calcium-dependent phosphotriesterase	Carbohydrate transport and metabolism	-	-
		GBNJ3_03859	Calcium-dependent phosphotriesterase	N	Other	Phosphoric triester hydrolase	-	-	-	-	-	-	-	-	-	-	-	-	-	-	Calcium-dependent phosphotriesterase	Carbohydrate transport and metabolism	-	-
		GBT10_17439	Unknown protein	E	Unannotated	Unannotated	-	-	-	-	-	-	-	-	-	-	-	-	-	-	-	-	-	-
	OG0007302	GBT10_15556	Carboxylic ester hydrolase	N	CAZy	CWDE	GO:0006629	lipid metabolic process	Biological Process	Carboxylic ester hydrolase (EC 3.1.1.-)	unaffected_pathogenicity	Lipase 4 (EC 3.1.1.3)	IPR029058;IPR002018;noIPR;noIPR;IPR019819;IPR019826;IPR029058	Alpha/Beta hydrolase fold;Carboxylesterase, type B;Carboxylesterase, type B;Carboxylesterase, type B;Carboxylesterase type B, conserved site;Carboxylesterase type B, active site;Alpha/Beta hydrolase fold	G3DSA:3.40.50.1820 (GENE3D);PF00135 (PFAM);PTHR11559 (PANTHER);PTHR11559:SF162 (PANTHER);PS00941 (PROSITE_PATTERNS);PS00122 (PROSITE_PATTERNS);SSF53474 (SUPERFAMILY)	COesterase	Carboxylesterase family	CE	CE15	-	Carotenoid ester lipase precursor	Signal transduction mechanisms	COesterase	-
		GBT10_21148	Carboxylic ester hydrolase	N	CAZy	CWDE	GO:0006629	lipid metabolic process	Biological Process	Carboxylic ester hydrolase (EC 3.1.1.-)	unaffected_pathogenicity	Lipase 4 (EC 3.1.1.3)	IPR002018;IPR029058;noIPR;noIPR;IPR019819;IPR019826;IPR029058	Carboxylesterase, type B;Alpha/Beta hydrolase fold;Alpha/Beta hydrolase fold;Alpha/Beta hydrolase fold;Carboxylesterase type B, conserved site;Carboxylesterase type B, active site;Alpha/Beta hydrolase fold	PF00135 (PFAM);G3DSA:3.40.50.1820 (GENE3D);PTHR11559 (PANTHER);PTHR11559:SF162 (PANTHER);PS00941 (PROSITE_PATTERNS);PS00122 (PROSITE_PATTERNS);SSF53474 (SUPERFAMILY)	COesterase	Carboxylesterase family	CE	CE15	-	Carotenoid ester lipase precursor	Signal transduction mechanisms	COesterase	-
		GBT10_22253	Carboxylic ester hydrolase	N	CAZy	CWDE	GO:0006629	lipid metabolic process	Biological Process	Carboxylic ester hydrolase (EC 3.1.1.-)	unaffected_pathogenicity	Lipase 4 (EC 3.1.1.3)	IPR029058;IPR002018;noIPR;noIPR;IPR019819;IPR019826;IPR029058	Alpha/Beta hydrolase fold;Carboxylesterase, type B;Carboxylesterase, type B;Carboxylesterase, type B;Carboxylesterase type B, conserved site;Carboxylesterase type B, active site;Alpha/Beta hydrolase fold	G3DSA:3.40.50.1820 (GENE3D);PF00135 (PFAM);PTHR11559 (PANTHER);PTHR11559:SF162 (PANTHER);PS00941 (PROSITE_PATTERNS);PS00122 (PROSITE_PATTERNS);SSF53474 (SUPERFAMILY)	COesterase	Carboxylesterase family	CE	CE15	-	Carotenoid ester lipase precursor	Signal transduction mechanisms	COesterase	-
	OG0007316	GBT10_14404	Glycosyl hydrolases family 18	N	CAZy	CWDE	-	-	-	-	-	-	-	-	-	-	-	-	-	-	Glycosyl hydrolases family 18	Carbohydrate transport and metabolism	-	-
		GBT10_17666	Glycosyl hydrolases family 18	N	CAZy	CWDE	-	-	-	-	-	-	-	-	-	-	-	-	-	-	Glycosyl hydrolases family 18	Carbohydrate transport and metabolism	-	-
	OG0007330	GBNJ3_03772	Ankyrin repeat-containing domain superfamily	N	Other	Other	-	-	-	-	-	-	noIPR;noIPR	Ankyrin repeat-containing domain superfamily;Ankyrin repeat-containing domain superfamily	mobidb-lite (MOBIDB_LITE);mobidb-lite (MOBIDB_LITE)	-	-	-	-	-	-	-	-	-
		GBT10_19283	Glycoside hydrolase superfamily	N	CAZy	CWDE	-	-	-	-	-	-	noIPR;noIPR;noIPR;noIPR;noIPR;noIPR	Glycoside hydrolase superfamily;Glycoside hydrolase superfamily;Glycoside hydrolase superfamily;Glycoside hydrolase superfamily;Glycoside hydrolase superfamily;Glycoside hydrolase superfamily	mobidb-lite (MOBIDB_LITE);mobidb-lite (MOBIDB_LITE);mobidb-lite (MOBIDB_LITE);mobidb-lite (MOBIDB_LITE);mobidb-lite (MOBIDB_LITE);mobidb-lite (MOBIDB_LITE)	-	-	-	-	-	-	-	-	-
	OG0007331	GBT10_07547	Glutaminase A	N	Other	Hydrolase	-	-	-	-	-	Glutaminase A (EC 3.5.1.2)	IPR033433;noIPR;noIPR	Domain of unknown function DUF5127;Domain of unknown function DUF5127;Domain of unknown function DUF5127	PF17168 (PFAM);PTHR31987 (PANTHER);PTHR31987:SF1 (PANTHER)	DUF5127	Domain of unknown function (DUF5127)	-	-	-	DUF1793-domain-containing protein	Function unknown	DUF5127	-
	OG0007342	GBNJ3_11783	PIN-like domain superfamily	N	Other	Other	-	-	-	-	-	-	noIPR	PIN-like domain superfamily	mobidb-lite (MOBIDB_LITE)	-	-	-	-	-	-	-	-	-
		GBT10_23348	Unknown protein	N	Unannotated	Unannotated	-	-	-	-	-	-	-	-	-	-	-	-	-	-	-	-	-	-
	OG0007347	GBT10_01576	Alginate_lyase domain-containing protein	N	CAZy	CWDE	-	-	-	-	-	-	IPR008397;IPR008929;IPR008929	Alginate lyase domain;Chondroitin AC/alginate lyase;Chondroitin AC/alginate lyase	PF05426 (PFAM);G3DSA:1.50.10.100 (GENE3D);SSF48230 (SUPERFAMILY)	Alginate_lyase	Alginate lyase	PL	PL38	-	Alginate lyase	Carbohydrate transport and metabolism	Alginate_lyase	-
		GBT10_24182	Alginate_lyase domain-containing protein	N	CAZy	CWDE	-	-	-	-	-	-	IPR008397;IPR008929;IPR008929	Alginate lyase domain;Chondroitin AC/alginate lyase;Chondroitin AC/alginate lyase	PF05426 (PFAM);G3DSA:1.50.10.100 (GENE3D);SSF48230 (SUPERFAMILY)	Alginate_lyase	Alginate lyase	PL	PL38	-	Alginate lyase	Carbohydrate transport and metabolism	Alginate_lyase	-
	OG0007353	GBNJ3_04838	Extracellular metalloproteinase mep	E	Peptidase	Metallopeptidase	-	-	-	-	-	Extracellular metalloproteinase mep (EC 3.4.24.-) (Elastinolytic metalloproteinase mep) (Fungalysin mep)	IPR011096;noIPR	FTP domain;FTP domain	PF07504 (PFAM);PTHR33478 (PANTHER)	FTP	Fungalysin/Thermolysin Propeptide Motif	-	-	-	Fungalysin metallopeptidase (M36)	Post-translational modification, protein turnover, and chaperones	FTP	-
		GBT10_20282	FTP domain-containing protein	E	Peptidase	Metallopeptidase	-	-	-	-	-	-	IPR011096;noIPR	FTP domain;FTP domain	PF07504 (PFAM);PTHR33478 (PANTHER)	FTP	Fungalysin/Thermolysin Propeptide Motif	-	-	-	Fungalysin metallopeptidase (M36)	Post-translational modification, protein turnover, and chaperones	FTP	-
	OG0007355	GBNJ3_18709	Dehydrogenase eriK	E	CAZy	Other CAZyme	GO:0016491	oxidoreductase activity	Molecular Function	Uncharacterized protein	reduced_virulence	Dehydrogenase eriK (EC 1.1.-.-) (Erinacine biosynthesis cluster protein K)	IPR000172;noIPR;IPR036188;noIPR;IPR012132;IPR036188	Glucose-methanol-choline oxidoreductase, N-terminal;Glucose-methanol-choline oxidoreductase, N-terminal;FAD/NAD(P)-binding domain superfamily;FAD/NAD(P)-binding domain superfamily;Glucose-methanol-choline oxidoreductase;FAD/NAD(P)-binding domain superfamily	PF00732 (PFAM);G3DSA:3.30.560.10 (GENE3D);G3DSA:3.50.50.60 (GENE3D);PIRSR000137-2 (PIRSR);PTHR11552 (PANTHER);SSF51905 (SUPERFAMILY)	GMC_oxred_N	GMC oxidoreductase	-	-	-	The model conserved GMC regions and catalytic active site residues	Amino acid transport and metabolism	GMC_oxred_N	-
		GBNJ3_21233	Dehydrogenase eriK	N	CAZy	Other CAZyme	GO:0016491	oxidoreductase activity	Molecular Function	-	-	Dehydrogenase eriK (EC 1.1.-.-) (Erinacine biosynthesis cluster protein K)	noIPR;IPR000172;IPR036188;noIPR;noIPR;IPR012132;IPR036188	Alpha/Beta hydrolase fold;Glucose-methanol-choline oxidoreductase, N-terminal;FAD/NAD(P)-binding domain superfamily;FAD/NAD(P)-binding domain superfamily;FAD/NAD(P)-binding domain superfamily;Glucose-methanol-choline oxidoreductase;FAD/NAD(P)-binding domain superfamily	G3DSA:3.30.560.10 (GENE3D);PF00732 (PFAM);G3DSA:3.50.50.60 (GENE3D);PIRSR000137-2 (PIRSR);mobidb-lite (MOBIDB_LITE);PTHR11552 (PANTHER);SSF51905 (SUPERFAMILY)	GMC_oxred_N	GMC oxidoreductase	AA	AA3	-	The model conserved GMC regions and catalytic active site residues	Amino acid transport and metabolism	GMC_oxred_N	-
		GBT10_17221	Pyranose dehydrogenase (PDH)	E	Other	Oxidoreductase	GO:0016491	oxidoreductase activity	Molecular Function	-	-	Pyranose dehydrogenase (PDH) (EC 1.1.99.29) (Pyranose:quinone oxidoreductase 1)	noIPR;IPR036188;IPR000172;noIPR;noIPR;IPR012132;IPR036188	Domain of unknown function DUF202;FAD/NAD(P)-binding domain superfamily;Glucose-methanol-choline oxidoreductase, N-terminal;Glucose-methanol-choline oxidoreductase, N-terminal;Glucose-methanol-choline oxidoreductase, N-terminal;Glucose-methanol-choline oxidoreductase;FAD/NAD(P)-binding domain superfamily	G3DSA:3.30.560.10 (GENE3D);G3DSA:3.50.50.60 (GENE3D);PF00732 (PFAM);PIRSR000137-2 (PIRSR);PTHR11552:SF210 (PANTHER);PTHR11552 (PANTHER);SSF51905 (SUPERFAMILY)	GMC_oxred_N	GMC oxidoreductase	-	-	-	Aryl-alcohol oxidase	Amino acid transport and metabolism	GMC_oxred_N	-
		GBT10_19758	Pyranose dehydrogenase (PDH)	E	Other	Oxidoreductase	GO:0016491	oxidoreductase activity	Molecular Function	-	-	Pyranose dehydrogenase (PDH) (EC 1.1.99.29) (Pyranose:quinone oxidoreductase 1)	noIPR;IPR036188;IPR000172;noIPR;noIPR;IPR012132;IPR036188	Domain of unknown function DUF202;FAD/NAD(P)-binding domain superfamily;Glucose-methanol-choline oxidoreductase, N-terminal;Glucose-methanol-choline oxidoreductase, N-terminal;Glucose-methanol-choline oxidoreductase, N-terminal;Glucose-methanol-choline oxidoreductase;FAD/NAD(P)-binding domain superfamily	G3DSA:3.30.560.10 (GENE3D);G3DSA:3.50.50.60 (GENE3D);PF00732 (PFAM);PIRSR000137-2 (PIRSR);PTHR11552:SF210 (PANTHER);PTHR11552 (PANTHER);SSF51905 (SUPERFAMILY)	GMC_oxred_N	GMC oxidoreductase	-	-	-	Aryl-alcohol oxidase	Amino acid transport and metabolism	GMC_oxred_N	-
	OG0007363	GBNJ3_06385	Quinoprotein alcohol dehydrogenase-like superfamily	N	Other	Oxidoreductase	-	-	-	-	-	-	noIPR;noIPR;noIPR;noIPR;noIPR	Quinoprotein alcohol dehydrogenase-like superfamily;Quinoprotein alcohol dehydrogenase-like superfamily;Quinoprotein alcohol dehydrogenase-like superfamily;Quinoprotein alcohol dehydrogenase-like superfamily;Quinoprotein alcohol dehydrogenase-like superfamily	Coil (COILS);Coil (COILS);G3DSA:2.60.120.260 (GENE3D);mobidb-lite (MOBIDB_LITE);mobidb-lite (MOBIDB_LITE)	-	-	-	-	-	-	-	-	-
		GBT10_09313	UBA-like superfamily	N	Other	Other	-	-	-	-	-	-	noIPR;noIPR;noIPR	UBA-like superfamily;UBA-like superfamily;UBA-like superfamily	G3DSA:2.60.120.260 (GENE3D);mobidb-lite (MOBIDB_LITE);cd12087 (CDD)	-	-	-	-	-	-	-	-	-
		GBT10_17270	Unknown protein	E	Unannotated	Unannotated	-	-	-	-	-	-	-	-	-	-	-	-	-	-	-	-	-	-
		GBT10_19051	Unknown protein	E	Unannotated	Unannotated	-	-	-	-	-	-	-	-	-	-	-	-	-	-	-	-	-	-
	OG0007377	GBNJ3_03494	ThuA domain-containing protein	N	Other	Other	-	-	-	-	-	-	IPR029010;IPR029062;noIPR;IPR029062	ThuA-like domain;Class I glutamine amidotransferase-like;Class I glutamine amidotransferase-like;Class I glutamine amidotransferase-like	PF06283 (PFAM);G3DSA:3.40.50.880 (GENE3D);PTHR40469 (PANTHER);SSF52317 (SUPERFAMILY)	ThuA	Trehalose utilisation	-	-	-	Class I glutamine amidotransferase-like protein	Carbohydrate transport and metabolism	ThuA	-
		GBNJ3_25210	ThuA domain-containing protein	N	Other	Other	-	-	-	-	-	-	IPR029062;IPR029010;noIPR;noIPR;IPR029062	Class I glutamine amidotransferase-like;ThuA-like domain;ThuA-like domain;ThuA-like domain;Class I glutamine amidotransferase-like	G3DSA:3.40.50.880 (GENE3D);PF06283 (PFAM);mobidb-lite (MOBIDB_LITE);PTHR40469 (PANTHER);SSF52317 (SUPERFAMILY)	ThuA	Trehalose utilisation	-	-	-	Class I glutamine amidotransferase-like protein	Carbohydrate transport and metabolism	ThuA	-
		GBT10_12326	ThuA domain-containing protein	N	Other	Other	-	-	-	-	-	-	IPR029062;IPR029010;noIPR;noIPR;IPR029062	Class I glutamine amidotransferase-like;ThuA-like domain;ThuA-like domain;ThuA-like domain;Class I glutamine amidotransferase-like	G3DSA:3.40.50.880 (GENE3D);PF06283 (PFAM);mobidb-lite (MOBIDB_LITE);PTHR40469 (PANTHER);SSF52317 (SUPERFAMILY)	ThuA	Trehalose utilisation	-	-	-	Class I glutamine amidotransferase-like protein	Carbohydrate transport and metabolism	ThuA	-
	OG0007404	GBNJ3_19933	Heterokaryon incompatibility	N	Other	Other	-	-	-	-	-	-	noIPR	Heterokaryon incompatibility	G3DSA:2.60.120.260 (GENE3D)	-	-	-	-	-	-	-	-	-
		GBT10_01614	Unknown protein	N	Unannotated	Unannotated	-	-	-	-	-	-	-	-	-	-	-	-	-	-	-	-	-	-
		GBT10_09323	Unknown protein	N	Unannotated	Unannotated	-	-	-	-	-	-	-	-	-	-	-	-	-	-	-	-	-	-
	OG0007405	GBT10_00112	Glyco_hydro_18 domain-containing protein	N	CAZy	CWDE	-	-	-	-	-	-	IPR011583;IPR001223;IPR029070;noIPR;noIPR;noIPR;noIPR;noIPR;noIPR;noIPR;IPR001579;IPR001223;IPR017853;IPR029070	Chitinase II;Glycoside hydrolase family 18, catalytic domain;Chitinase insertion domain superfamily;Chitinase insertion domain superfamily;Chitinase insertion domain superfamily;Chitinase insertion domain superfamily;Chitinase insertion domain superfamily;Chitinase insertion domain superfamily;Chitinase insertion domain superfamily;Chitinase insertion domain superfamily;Glycosyl hydrolases family…	SM00636 (SMART);PF00704 (PFAM);G3DSA:3.10.50.10 (GENE3D);G3DSA:3.20.20.80 (GENE3D);mobidb-lite (MOBIDB_LITE);mobidb-lite (MOBIDB_LITE);mobidb-lite (MOBIDB_LITE);mobidb-lite (MOBIDB_LITE);PTHR11177 (PANTHER);PTHR11177:SF364 (PANTHER);PS01095 (PROSITE_PATTERNS);PS51910 (PROSITE_PROFILES);SSF51445 (SUPERFAMILY);SSF54556 (SUPERFAMILY)	Glyco_hydro_18	Glycosyl hydrolases family 18	GH	GH18	-	Glyco_18	Carbohydrate transport and metabolism	Glyco_hydro_18	-
		GBT10_16985	Chitinase	N	CAZy	CWDE	GO:0008152;GO:0016798;GO:0110165	metabolic process;hydrolase activity, acting on glycosyl bonds;cellular anatomical entity	Biological Process;Molecular Function;Cellular Component	Chitinase (EC 3.2.1.14)	unaffected_pathogenicity	Chitinase ChiA (EC 3.2.1.14)	IPR011583;IPR029070;IPR001223;noIPR;noIPR;noIPR;noIPR;noIPR;IPR001579;IPR001223;IPR017853;IPR029070	Chitinase II;Chitinase insertion domain superfamily;Glycoside hydrolase family 18, catalytic domain;Glycoside hydrolase family 18, catalytic domain;Glycoside hydrolase family 18, catalytic domain;Glycoside hydrolase family 18, catalytic domain;Glycoside hydrolase family 18, catalytic domain;Glycoside hydrolase family 18, catalytic domain;Glycosyl hydrolases family 18 (GH18) active site;Glycoside …	SM00636 (SMART);G3DSA:3.10.50.10 (GENE3D);PF00704 (PFAM);G3DSA:3.20.20.80 (GENE3D);mobidb-lite (MOBIDB_LITE);mobidb-lite (MOBIDB_LITE);PTHR11177 (PANTHER);PTHR11177:SF364 (PANTHER);PS01095 (PROSITE_PATTERNS);PS51910 (PROSITE_PROFILES);SSF51445 (SUPERFAMILY);SSF54556 (SUPERFAMILY)	Glyco_hydro_18	Glycosyl hydrolases family 18	GH	GH18	-	Glyco_18	Carbohydrate transport and metabolism	Glyco_hydro_18	-
	OG0007455	GBNJ3_23680	Protein of unknown function DUF1275	E	Other	Unknown function	-	-	-	-	-	-	noIPR;noIPR	Protein of unknown function DUF1275;Protein of unknown function DUF1275	PTHR37487 (PANTHER);PTHR37487:SF2 (PANTHER)	-	-	-	-	-	-	-	-	-
	OG0011811	GBNJ3_09927	PH-like domain superfamily	E	Other	Other	-	-	-	-	-	-	noIPR	PH-like domain superfamily	G3DSA:2.60.120.260 (GENE3D)	-	-	-	-	-	-	-	-	-
		GBT10_13995	NADP-dependent oxidoreductase domain superfamily	N	Other	Oxidoreductase	-	-	-	-	-	-	noIPR;noIPR;noIPR	NADP-dependent oxidoreductase domain superfamily;NADP-dependent oxidoreductase domain superfamily;NADP-dependent oxidoreductase domain superfamily	mobidb-lite (MOBIDB_LITE);mobidb-lite (MOBIDB_LITE);mobidb-lite (MOBIDB_LITE)	-	-	-	-	-	-	-	-	-
	OG0011866	GBNJ3_09379	Unknown protein	E	Unannotated	Unannotated	-	-	-	-	-	-	-	-	-	-	-	-	-	-	-	-	-	-
		GBT10_02417	DNA topoisomerase, type IA, core domain	E	Other	Isomerase	-	-	-	-	-	-	noIPR	DNA topoisomerase, type IA, core domain	PS51257 (PROSITE_PROFILES)	-	-	-	-	-	-	-	-	-
	OG0011954	GBNJ3_02507	Acid phosphatase	N	Other	Phosphatase	GO:0016787	hydrolase activity	Molecular Function	-	-	Acid phosphatase (EC 3.1.3.2)	IPR036523;IPR002828;IPR030048;noIPR;IPR000318;IPR036523	SurE-like phosphatase/nucleotidase superfamily;Survival protein SurE-like phosphatase/nucleotidase;Survival protein SurE;Survival protein SurE;Nitrogenase component 1, conserved site;SurE-like phosphatase/nucleotidase superfamily	G3DSA:3.40.1210.10 (GENE3D);PF01975 (PFAM);PTHR30457 (PANTHER);PTHR30457:SF19 (PANTHER);PS00699 (PROSITE_PATTERNS);SSF64167 (SUPERFAMILY)	SurE	Survival protein SurE	-	-	-	Sure-like protein	Function unknown	SurE	-
		GBNJ3_21371	Acid phosphatase	N	Other	Phosphatase	GO:0016787	hydrolase activity	Molecular Function	-	-	Acid phosphatase (EC 3.1.3.2)	IPR002828;IPR036523;noIPR;IPR030048;IPR036523	Survival protein SurE-like phosphatase/nucleotidase;SurE-like phosphatase/nucleotidase superfamily;SurE-like phosphatase/nucleotidase superfamily;Survival protein SurE;SurE-like phosphatase/nucleotidase superfamily	PF01975 (PFAM);G3DSA:3.40.1210.10 (GENE3D);PTHR30457:SF19 (PANTHER);PTHR30457 (PANTHER);SSF64167 (SUPERFAMILY)	SurE	Survival protein SurE	-	-	-	Sure-like protein	Function unknown	SurE	-
	OG0011958	GBT10_00486	Trehalase	E	CAZy	CWDE	-	-	-	-	-	Trehalase (EC 3.2.1.28) (Alpha,alpha-trehalase)	IPR012341;noIPR;noIPR;IPR008928	Six-hairpin glycosidase-like superfamily;Six-hairpin glycosidase-like superfamily;Six-hairpin glycosidase-like superfamily;Six-hairpin glycosidase superfamily	G3DSA:1.50.10.10 (GENE3D);PTHR31616:SF0 (PANTHER);PTHR31616 (PANTHER);SSF48208 (SUPERFAMILY)	-	-	-	-	-	Glycoside hydrolase family 15 protein	Carbohydrate transport and metabolism	-	-
	OG0011962	GBNJ3_05674	DnaJ like subfamily C member 3	E	Other	Chaperone/HSP	GO:0005515;GO:0005783;GO:0006417;GO:0034976;GO:0048523	protein binding;endoplasmic reticulum;regulation of translation;response to endoplasmic reticulum stress;negative regulation of cellular process	Molecular Function;Cellular Component;Biological Process;Biological Process;Biological Process	DnaJ like subfamily C member 3	reduced_virulence	DnaJ homolog subfamily C member 3	noIPR;IPR011990;noIPR;IPR019734;IPR011990	Glycoside hydrolase superfamily;Tetratricopeptide-like helical domain superfamily;Tetratricopeptide-like helical domain superfamily;Tetratricopeptide repeat;Tetratricopeptide-like helical domain superfamily	PF13432 (PFAM);G3DSA:1.25.40.10 (GENE3D);PTHR44140 (PANTHER);PS50005 (PROSITE_PROFILES);SSF48452 (SUPERFAMILY)	TPR_2	Tetratricopeptide repeat	-	-	-	DnaJ molecular chaperone homology domain	Post-translational modification, protein turnover, and chaperones	-	-
		GBNJ3_09416	DnaJ like subfamily C member 3	E	Other	Chaperone/HSP	GO:0005515;GO:0005783;GO:0006417;GO:0034976;GO:0048523	protein binding;endoplasmic reticulum;regulation of translation;response to endoplasmic reticulum stress;negative regulation of cellular process	Molecular Function;Cellular Component;Biological Process;Biological Process;Biological Process	DnaJ like subfamily C member 3	reduced_virulence	DnaJ homolog subfamily C member 3	noIPR;IPR011990;noIPR;IPR019734;IPR011990	Amino acid transporter, transmembrane domain;Tetratricopeptide-like helical domain superfamily;Tetratricopeptide-like helical domain superfamily;Tetratricopeptide repeat;Tetratricopeptide-like helical domain superfamily	PF13432 (PFAM);G3DSA:1.25.40.10 (GENE3D);PTHR44140 (PANTHER);PS50005 (PROSITE_PROFILES);SSF48452 (SUPERFAMILY)	TPR_2	Tetratricopeptide repeat	-	-	-	DnaJ molecular chaperone homology domain	Post-translational modification, protein turnover, and chaperones	TPR_16	-
	OG0012053	GBNJ3_14228	Unknown protein	E	Unannotated	Unannotated	-	-	-	-	-	-	-	-	-	-	-	-	-	-	-	-	-	-
	OG0012059	GBT10_14694	Unknown protein	E	Unannotated	Unannotated	-	-	-	-	-	-	-	-	-	-	-	-	-	-	-	-	-	-
	OG0012079	GBNJ3_10394	Lipase	E	Carboxylesterase	Carboxylesterase	-	-	-	Lipase	effector_(plant_avirulence_determinant)	Lipase (EC 3.1.1.3) (RDL) (Triacylglycerol lipase) (ROL)	IPR029058;IPR002921;noIPR;noIPR;IPR029058	Alpha/Beta hydrolase fold;Fungal lipase-like domain;Fungal lipase-like domain;Fungal lipase-like domain;Alpha/Beta hydrolase fold	G3DSA:3.40.50.1820 (GENE3D);PF01764 (PFAM);PTHR45856 (PANTHER);cd00519 (CDD);SSF53474 (SUPERFAMILY)	Lipase_3	Lipase (class 3)	-	-	-	Lipase (class 3)	Lipid transport and metabolism	Lipase_3	-
		GBT10_03994	Lipase	E	Carboxylesterase	Carboxylesterase	-	-	-	Lipase	effector_(plant_avirulence_determinant)	Lipase (EC 3.1.1.3) (Triacylglycerol lipase)	IPR029058;IPR002921;noIPR;noIPR;IPR029058	Alpha/Beta hydrolase fold;Fungal lipase-like domain;Fungal lipase-like domain;Fungal lipase-like domain;Alpha/Beta hydrolase fold	G3DSA:3.40.50.1820 (GENE3D);PF01764 (PFAM);PTHR45856 (PANTHER);cd00519 (CDD);SSF53474 (SUPERFAMILY)	Lipase_3	Lipase (class 3)	-	-	-	Lipase (class 3)	Lipid transport and metabolism	Lipase_3	-
		GBT10_24272	Lipase	E	Carboxylesterase	Carboxylesterase	-	-	-	Lipase	effector_(plant_avirulence_determinant)	Lipase (EC 3.1.1.3) (Triacylglycerol lipase)	IPR029058;IPR002921;noIPR;noIPR;IPR029058	Alpha/Beta hydrolase fold;Fungal lipase-like domain;Fungal lipase-like domain;Fungal lipase-like domain;Alpha/Beta hydrolase fold	G3DSA:3.40.50.1820 (GENE3D);PF01764 (PFAM);PTHR45856 (PANTHER);cd00519 (CDD);SSF53474 (SUPERFAMILY)	Lipase_3	Lipase (class 3)	-	-	-	Lipase (class 3)	Lipid transport and metabolism	Lipase_3	-
	OG0012084	GBT10_03410	Lipase_GDSL_2 domain-containing protein	N	Carboxylesterase	Carboxylesterase	-	-	-	-	-	-	IPR036514;IPR013830;noIPR;noIPR;noIPR;noIPR	SGNH hydrolase superfamily;SGNH hydrolase-type esterase domain;SGNH hydrolase-type esterase domain;SGNH hydrolase-type esterase domain;SGNH hydrolase-type esterase domain;SGNH hydrolase-type esterase domain	G3DSA:3.40.50.1110 (GENE3D);PF13472 (PFAM);PTHR43784 (PANTHER);PTHR43784:SF3 (PANTHER);cd01830 (CDD);SSF52266 (SUPERFAMILY)	Lipase_GDSL_2	GDSL-like Lipase/Acylhydrolase family	-	-	-	GDSL-like Lipase/Acylhydrolase family	Post-translational modification, protein turnover, and chaperones	Lipase_GDSL_2	-
	OG0012090	GBNJ3_01191	Aldehyde oxidase GLOX	N	CAZy	Other CAZyme	GO:0004031;GO:0005615;GO:0050665;GO:0102797;GO:0102798	aldehyde oxidase activity;extracellular space;hydrogen peroxide biosynthetic process;geranial:oxygen oxidoreductase activity;heptaldehyde:oxygen oxidoreductase activity	Molecular Function;Cellular Component;Biological Process;Molecular Function;Molecular Function	-	-	Aldehyde oxidase GLOX (EC 1.2.3.1) (Glyoxal oxidase) (VpGLOX)	IPR015202;IPR013783;IPR009880;IPR037293;noIPR;IPR015202;IPR014756;IPR011043	Galactose oxidase-like, Early set domain;Immunoglobulin-like fold;Glyoxal oxidase, N-terminal;Galactose oxidase, central domain superfamily;Galactose oxidase, central domain superfamily;Galactose oxidase-like, Early set domain;Immunoglobulin E-set;Galactose oxidase/kelch, beta-propeller	PF09118 (PFAM);G3DSA:2.60.40.10 (GENE3D);PF07250 (PFAM);G3DSA:2.130.10.80 (GENE3D);PTHR32208 (PANTHER);cd02851 (CDD);SSF81296 (SUPERFAMILY);SSF50965 (SUPERFAMILY)	Glyoxal_oxid_N	Glyoxal oxidase N-terminus	AA	AA5	-	Glyoxal oxidase	Signal transduction mechanisms	DUF1929,Glyoxal_oxid_N	-
		GBNJ3_15035	Glyoxaloxidase 1	N	CAZy	Other CAZyme	GO:0004031;GO:0005615;GO:0050665;GO:0102797;GO:0102798	aldehyde oxidase activity;extracellular space;hydrogen peroxide biosynthetic process;geranial:oxygen oxidoreductase activity;heptaldehyde:oxygen oxidoreductase activity	Molecular Function;Cellular Component;Biological Process;Molecular Function;Molecular Function	Glyoxaloxidase 1	loss_of_pathogenicity	Aldehyde oxidase GLOX (EC 1.2.3.1) (Glyoxal oxidase) (GLOX)	IPR015202;IPR037293;IPR009880;IPR013783;noIPR;noIPR;noIPR;IPR015202;IPR014756;IPR011043	Galactose oxidase-like, Early set domain;Galactose oxidase, central domain superfamily;Glyoxal oxidase, N-terminal;Immunoglobulin-like fold;Immunoglobulin-like fold;Immunoglobulin-like fold;Immunoglobulin-like fold;Galactose oxidase-like, Early set domain;Immunoglobulin E-set;Galactose oxidase/kelch, beta-propeller	PF09118 (PFAM);G3DSA:2.130.10.80 (GENE3D);PF07250 (PFAM);G3DSA:2.60.40.10 (GENE3D);PTHR32208:SF21 (PANTHER);PTHR32208 (PANTHER);PTHR32208 (PANTHER);cd02851 (CDD);SSF81296 (SUPERFAMILY);SSF50965 (SUPERFAMILY)	Glyoxal_oxid_N	Glyoxal oxidase N-terminus	AA	AA5	-	Glyoxal oxidase	Signal transduction mechanisms	DUF1929,Glyoxal_oxid_N	-
		GBT10_00484	Glyoxaloxidase 1	N	CAZy	Other CAZyme	GO:0004031;GO:0005615;GO:0050665;GO:0102797;GO:0102798	aldehyde oxidase activity;extracellular space;hydrogen peroxide biosynthetic process;geranial:oxygen oxidoreductase activity;heptaldehyde:oxygen oxidoreductase activity	Molecular Function;Cellular Component;Biological Process;Molecular Function;Molecular Function	Glyoxaloxidase 1	loss_of_pathogenicity	Aldehyde oxidase GLOX (EC 1.2.3.1) (Glyoxal oxidase) (GLOX)	IPR037293;IPR013783;IPR015202;IPR009880;noIPR;noIPR;IPR015202;IPR014756;IPR011043	Galactose oxidase, central domain superfamily;Immunoglobulin-like fold;Galactose oxidase-like, Early set domain;Glyoxal oxidase, N-terminal;Glyoxal oxidase, N-terminal;Glyoxal oxidase, N-terminal;Galactose oxidase-like, Early set domain;Immunoglobulin E-set;Galactose oxidase/kelch, beta-propeller	G3DSA:2.130.10.80 (GENE3D);G3DSA:2.60.40.10 (GENE3D);PF09118 (PFAM);PF07250 (PFAM);PTHR32208:SF21 (PANTHER);PTHR32208 (PANTHER);cd02851 (CDD);SSF81296 (SUPERFAMILY);SSF50965 (SUPERFAMILY)	Glyoxal_oxid_N	Glyoxal oxidase N-terminus	AA	AA5	-	Glyoxal oxidase	Signal transduction mechanisms	DUF1929,Glyoxal_oxid_N	-
	OG0012100	GBNJ3_10800	Unknown protein	N	Unannotated	Unannotated	-	-	-	-	-	-	-	-	-	-	-	-	-	-	-	-	-	-
		GBT10_15543	Unknown protein	E	Unannotated	Unannotated	-	-	-	-	-	-	-	-	-	-	-	-	-	-	-	-	-	-
	OG0012139	GBNJ3_21851	Unknown protein	E	Unannotated	Unannotated	-	-	-	-	-	-	-	-	-	-	-	-	-	-	-	-	-	-
		GBT10_19932	Unknown protein	E	Unannotated	Unannotated	-	-	-	-	-	-	-	-	-	-	-	-	-	-	-	-	-	-
	OG0012140	GBNJ3_13278	Lipase_GDSL domain-containing protein	N	CAZy	CWDE	-	-	-	-	-	-	IPR013830;IPR036514;noIPR;noIPR;noIPR	SGNH hydrolase-type esterase domain;SGNH hydrolase superfamily;SGNH hydrolase superfamily;SGNH hydrolase superfamily;SGNH hydrolase superfamily	PF13472 (PFAM);G3DSA:3.40.50.1110 (GENE3D);PTHR45642 (PANTHER);PTHR45642:SF64 (PANTHER);SSF52266 (SUPERFAMILY)	Lipase_GDSL	GDSL-like Lipase/Acylhydrolase	CE	CE16	-	-	-	-	-
		GBT10_11769	Lipase_GDSL domain-containing protein	N	CAZy	CWDE	-	-	-	-	-	-	IPR036514;IPR013830;noIPR;noIPR;noIPR;noIPR	SGNH hydrolase superfamily;SGNH hydrolase-type esterase domain;SGNH hydrolase-type esterase domain;SGNH hydrolase-type esterase domain;SGNH hydrolase-type esterase domain;SGNH hydrolase-type esterase domain	G3DSA:3.40.50.1110 (GENE3D);PF13472 (PFAM);mobidb-lite (MOBIDB_LITE);PTHR45642:SF64 (PANTHER);PTHR45642 (PANTHER);SSF52266 (SUPERFAMILY)	Lipase_GDSL	GDSL-like Lipase/Acylhydrolase	CE	CE16	-	-	-	-	-
	OG0012171	GBNJ3_18804	Polygalacturonase (PG)	E	CAZy	CWDE	GO:0003824;GO:0110165	catalytic activity;cellular anatomical entity	Molecular Function;Cellular Component	Polygalacturonase (PG) (EC 3.2.1.15) (Pectinase)	unaffected_pathogenicity	Polygalacturonase (PG) (EC 3.2.1.15) (Pectinase)	IPR006626;IPR000743;IPR012334;noIPR;IPR000743;IPR011050	Parallel beta-helix repeat;Glycoside hydrolase, family 28;Pectin lyase fold;Pectin lyase fold;Glycoside hydrolase, family 28;Pectin lyase fold/virulence factor	SM00710 (SMART);PF00295 (PFAM);G3DSA:2.160.20.10 (GENE3D);PTHR31884 (PANTHER);PS00502 (PROSITE_PATTERNS);SSF51126 (SUPERFAMILY)	Glyco_hydro_28	Glycosyl hydrolases family 28	GH	GH28	-	Glycosyl hydrolases family 28	Carbohydrate transport and metabolism	Glyco_hydro_28	-
		GBT10_19435	Polygalacturonase (PG)	E	CAZy	CWDE	GO:0003824;GO:0110165	catalytic activity;cellular anatomical entity	Molecular Function;Cellular Component	Polygalacturonase (PG) (EC 3.2.1.15) (Pectinase)	unaffected_pathogenicity	Polygalacturonase (PG) (EC 3.2.1.15) (Pectinase)	IPR006626;IPR000743;IPR012334;noIPR;IPR000743;IPR011050	Parallel beta-helix repeat;Glycoside hydrolase, family 28;Pectin lyase fold;Pectin lyase fold;Glycoside hydrolase, family 28;Pectin lyase fold/virulence factor	SM00710 (SMART);PF00295 (PFAM);G3DSA:2.160.20.10 (GENE3D);PTHR31884 (PANTHER);PS00502 (PROSITE_PATTERNS);SSF51126 (SUPERFAMILY)	Glyco_hydro_28	Glycosyl hydrolases family 28	GH	GH28	-	Glycosyl hydrolases family 28	Carbohydrate transport and metabolism	Glyco_hydro_28	-
	OG0012181	GBNJ3_10616	Peptidyl-Lys metalloendopeptidase (MEP)	N	Peptidase	Metallopeptidase	GO:0008237	metallopeptidase activity	Molecular Function	-	-	Peptidyl-Lys metalloendopeptidase (MEP) (EC 3.4.24.20) (GfMEP)	IPR029463;IPR024079;noIPR;IPR029463;noIPR;noIPR	Lysine-specific metallo-endopeptidase;Metallopeptidase, catalytic domain superfamily;Metallopeptidase, catalytic domain superfamily;Lysine-specific metallo-endopeptidase;Lysine-specific metallo-endopeptidase;Lysine-specific metallo-endopeptidase	SM01351 (SMART);G3DSA:3.40.390.10 (GENE3D);G3DSA:2.60.40.2970 (GENE3D);PF14521 (PFAM);PTHR37016 (PANTHER);SSF55486 (SUPERFAMILY)	Aspzincin_M35	Lysine-specific metallo-endopeptidase	-	-	-	peptidyl-Lys metalloendopeptidase	Post-translational modification, protein turnover, and chaperones	Aspzincin_M35	-
		GBNJ3_23833	Peptidyl-Lys metalloendopeptidase (MEP)	N	Peptidase	Metallopeptidase	GO:0008233	peptidase activity	Molecular Function	-	-	Peptidyl-Lys metalloendopeptidase (MEP) (EC 3.4.24.20) (GfMEP)	IPR029463;IPR029463;IPR024079;noIPR;noIPR;noIPR	Lysine-specific metallo-endopeptidase;Lysine-specific metallo-endopeptidase;Metallopeptidase, catalytic domain superfamily;Metallopeptidase, catalytic domain superfamily;Metallopeptidase, catalytic domain superfamily;Metallopeptidase, catalytic domain superfamily	SM01351 (SMART);PF14521 (PFAM);G3DSA:3.40.390.10 (GENE3D);G3DSA:2.60.40.2970 (GENE3D);PTHR37016 (PANTHER);SSF55486 (SUPERFAMILY)	Aspzincin_M35	Lysine-specific metallo-endopeptidase	-	-	-	peptidyl-Lys metalloendopeptidase	Post-translational modification, protein turnover, and chaperones	Aspzincin_M35	-
		GBT10_15783	Peptidyl-Lys metalloendopeptidase (MEP)	N	Peptidase	Metallopeptidase	GO:0008237	metallopeptidase activity	Molecular Function	-	-	Peptidyl-Lys metalloendopeptidase (MEP) (EC 3.4.24.20) (GfMEP)	IPR029463;IPR024079;IPR029463;noIPR;noIPR;noIPR	Lysine-specific metallo-endopeptidase;Metallopeptidase, catalytic domain superfamily;Lysine-specific metallo-endopeptidase;Lysine-specific metallo-endopeptidase;Lysine-specific metallo-endopeptidase;Lysine-specific metallo-endopeptidase	SM01351 (SMART);G3DSA:3.40.390.10 (GENE3D);PF14521 (PFAM);G3DSA:2.60.40.2970 (GENE3D);PTHR37016 (PANTHER);SSF55486 (SUPERFAMILY)	Aspzincin_M35	Lysine-specific metallo-endopeptidase	-	-	-	peptidyl-Lys metalloendopeptidase	Post-translational modification, protein turnover, and chaperones	Aspzincin_M35	-
	OG0012187	GBNJ3_23828	Pyrid_oxidase_2 domain-containing protein	E	Other	Other	-	-	-	-	-	-	IPR012349;noIPR;noIPR;noIPR	FMN-binding split barrel;FMN-binding split barrel;FMN-binding split barrel;FMN-binding split barrel	G3DSA:2.30.110.10 (GENE3D);PF13883 (PFAM);PTHR37273 (PANTHER);SSF50475 (SUPERFAMILY)	Pyrid_oxidase_2	Pyridoxamine 5'-phosphate oxidase	-	-	-	Pyridoxamine 5'-phosphate oxidase	Function unknown	Pyrid_oxidase_2	-
		GBT10_04735	Pyrid_oxidase_2 domain-containing protein	E	Other	Other	-	-	-	-	-	-	IPR012349;noIPR;noIPR;noIPR	FMN-binding split barrel;FMN-binding split barrel;FMN-binding split barrel;FMN-binding split barrel	G3DSA:2.30.110.10 (GENE3D);PF13883 (PFAM);PTHR37273 (PANTHER);SSF50475 (SUPERFAMILY)	Pyrid_oxidase_2	Pyridoxamine 5'-phosphate oxidase	-	-	-	Pyridoxamine 5'-phosphate oxidase	Function unknown	Pyrid_oxidase_2	-
		GBT10_12679	Pyrid_oxidase_2 domain-containing protein	E	Other	Other	-	-	-	-	-	-	noIPR;IPR012349;noIPR;noIPR	NAD(P)-binding domain superfamily;FMN-binding split barrel;FMN-binding split barrel;FMN-binding split barrel	PF13883 (PFAM);G3DSA:2.30.110.10 (GENE3D);PTHR37273 (PANTHER);SSF50475 (SUPERFAMILY)	Pyrid_oxidase_2	Pyridoxamine 5'-phosphate oxidase	-	-	-	Pyridoxamine 5'-phosphate oxidase	Function unknown	Pyrid_oxidase_2	-
	OG0012190	GBNJ3_14192	Endo-1,4-beta-xylanase D (Xylanase D)	N	CAZy	CWDE	GO:0008810;GO:0009251;GO:0030243	cellulase activity;glucan catabolic process;cellulose metabolic process	Molecular Function;Biological Process;Biological Process	Endo-1,4-beta-xylanase D (Xylanase D) (EC 3.2.1.8) (1,4-beta-D-xylan xylanohydrolase D)	unaffected_pathogenicity	Endoglucanase gh5-1 (EC 3.2.1.4) (Cellulase gh5-1) (Endo-1,4-beta-glucanase gh5-1)	IPR000254;noIPR;IPR000254;noIPR;noIPR;IPR000254;IPR000254;IPR017853;IPR035971	Cellulose-binding domain, fungal;Cellulose-binding domain, fungal;Cellulose-binding domain, fungal;Cellulose-binding domain, fungal;Cellulose-binding domain, fungal;Cellulose-binding domain, fungal;Cellulose-binding domain, fungal;Glycoside hydrolase superfamily;Cellulose-binding domain superfamily	SM00236 (SMART);G3DSA:3.20.20.80 (GENE3D);PF00734 (PFAM);PTHR34142:SF1 (PANTHER);PTHR34142 (PANTHER);PS00562 (PROSITE_PATTERNS);PS51164 (PROSITE_PROFILES);SSF51445 (SUPERFAMILY);SSF57180 (SUPERFAMILY)	CBM_1	Fungal cellulose binding domain	-	CBM1	-	Cellulase (glycosyl hydrolase family 5)	Signal transduction mechanisms	CBM_1	-
		GBT10_08296	Endo-1,4-beta-xylanase D (Xylanase D)	E	CAZy	CWDE	GO:0000272;GO:0004553	polysaccharide catabolic process;hydrolase activity, hydrolyzing O-glycosyl compounds	Biological Process;Molecular Function	Endo-1,4-beta-xylanase D (Xylanase D) (EC 3.2.1.8) (1,4-beta-D-xylan xylanohydrolase D)	unaffected_pathogenicity	Endoglucanase gh5-1 (EC 3.2.1.4) (Cellulase gh5-1) (Endo-1,4-beta-glucanase gh5-1)	IPR000254;noIPR;IPR000254;IPR000254;IPR000254;IPR017853;IPR035971	Cellulose-binding domain, fungal;Cellulose-binding domain, fungal;Cellulose-binding domain, fungal;Cellulose-binding domain, fungal;Cellulose-binding domain, fungal;Glycoside hydrolase superfamily;Cellulose-binding domain superfamily	SM00236 (SMART);G3DSA:3.20.20.80 (GENE3D);PF00734 (PFAM);PS00562 (PROSITE_PATTERNS);PS51164 (PROSITE_PROFILES);SSF51445 (SUPERFAMILY);SSF57180 (SUPERFAMILY)	CBM_1	Fungal cellulose binding domain	-	CBM1	-	Cellulase (glycosyl hydrolase family 5)	Signal transduction mechanisms	CBM_1	-
		GBT10_09392	Endo-1,4-beta-xylanase D (Xylanase D)	E	CAZy	CWDE	GO:0000272;GO:0016798	polysaccharide catabolic process;hydrolase activity, acting on glycosyl bonds	Biological Process;Molecular Function	Endo-1,4-beta-xylanase D (Xylanase D) (EC 3.2.1.8) (1,4-beta-D-xylan xylanohydrolase D)	unaffected_pathogenicity	Endoglucanase gh5-1 (EC 3.2.1.4) (Cellulase gh5-1) (Endo-1,4-beta-glucanase gh5-1)	IPR000254;noIPR;IPR000254;IPR000254;IPR000254;IPR017853;IPR035971	Cellulose-binding domain, fungal;Cellulose-binding domain, fungal;Cellulose-binding domain, fungal;Cellulose-binding domain, fungal;Cellulose-binding domain, fungal;Glycoside hydrolase superfamily;Cellulose-binding domain superfamily	SM00236 (SMART);G3DSA:3.20.20.80 (GENE3D);PF00734 (PFAM);PS00562 (PROSITE_PATTERNS);PS51164 (PROSITE_PROFILES);SSF51445 (SUPERFAMILY);SSF57180 (SUPERFAMILY)	CBM_1	Fungal cellulose binding domain	-	CBM1	-	Cellulase (glycosyl hydrolase family 5)	Signal transduction mechanisms	CBM_1	-
	OG0012193	GBNJ3_00124	Glucan endo-1,3-alpha-glucosidase agn1	N	CAZy	CWDE	GO:0005622;GO:0016787;GO:0071998;GO:0071999	intracellular anatomical structure;hydrolase activity;ascospore release from ascus;extracellular polysaccharide catabolic process	Cellular Component;Molecular Function;Biological Process;Biological Process	-	-	Glucan endo-1,3-alpha-glucosidase agn1 (EC 3.2.1.59) (Endo-1,3-alpha-glucanase agn1)	IPR005197;noIPR;noIPR;noIPR;noIPR;noIPR;noIPR;noIPR;noIPR;IPR005197	Glycoside hydrolase family 71;Glycoside hydrolase family 71;Glycoside hydrolase family 71;Glycoside hydrolase family 71;Glycoside hydrolase family 71;Glycoside hydrolase family 71;Glycoside hydrolase family 71;Glycoside hydrolase family 71;Glycoside hydrolase family 71;Glycoside hydrolase family 71	PF03659 (PFAM);G3DSA:3.20.20.80 (GENE3D);mobidb-lite (MOBIDB_LITE);mobidb-lite (MOBIDB_LITE);mobidb-lite (MOBIDB_LITE);mobidb-lite (MOBIDB_LITE);mobidb-lite (MOBIDB_LITE);PTHR43173 (PANTHER);PTHR43173:SF33 (PANTHER);cd11577 (CDD)	Glyco_hydro_71	Glycosyl hydrolase family 71	GH	GH71	-	-	-	-	-
		GBT10_09410	Glucan endo-1,3-alpha-glucosidase agn1	N	CAZy	CWDE	GO:0005622;GO:0016787;GO:0071998;GO:0071999	intracellular anatomical structure;hydrolase activity;ascospore release from ascus;extracellular polysaccharide catabolic process	Cellular Component;Molecular Function;Biological Process;Biological Process	-	-	Glucan endo-1,3-alpha-glucosidase agn1 (EC 3.2.1.59) (Endo-1,3-alpha-glucanase agn1)	IPR005197;noIPR;noIPR;noIPR;noIPR;noIPR;noIPR;noIPR;IPR005197	Glycoside hydrolase family 71;Glycoside hydrolase family 71;Glycoside hydrolase family 71;Glycoside hydrolase family 71;Glycoside hydrolase family 71;Glycoside hydrolase family 71;Glycoside hydrolase family 71;Glycoside hydrolase family 71;Glycoside hydrolase family 71	PF03659 (PFAM);G3DSA:3.20.20.80 (GENE3D);mobidb-lite (MOBIDB_LITE);mobidb-lite (MOBIDB_LITE);mobidb-lite (MOBIDB_LITE);mobidb-lite (MOBIDB_LITE);PTHR43173:SF33 (PANTHER);PTHR43173 (PANTHER);cd11577 (CDD)	Glyco_hydro_71	Glycosyl hydrolase family 71	GH	GH71	-	-	-	-	-
		GBT10_21941	Glucan endo-1,3-alpha-glucosidase agn1	N	CAZy	CWDE	GO:0005622;GO:0016787;GO:0071998;GO:0071999	intracellular anatomical structure;hydrolase activity;ascospore release from ascus;extracellular polysaccharide catabolic process	Cellular Component;Molecular Function;Biological Process;Biological Process	-	-	Glucan endo-1,3-alpha-glucosidase agn1 (EC 3.2.1.59) (Endo-1,3-alpha-glucanase agn1)	IPR005197;noIPR;noIPR;noIPR;noIPR;noIPR;noIPR;noIPR;IPR005197	Glycoside hydrolase family 71;Glycoside hydrolase family 71;Glycoside hydrolase family 71;Glycoside hydrolase family 71;Glycoside hydrolase family 71;Glycoside hydrolase family 71;Glycoside hydrolase family 71;Glycoside hydrolase family 71;Glycoside hydrolase family 71	PF03659 (PFAM);G3DSA:3.20.20.80 (GENE3D);mobidb-lite (MOBIDB_LITE);mobidb-lite (MOBIDB_LITE);mobidb-lite (MOBIDB_LITE);mobidb-lite (MOBIDB_LITE);PTHR43173:SF33 (PANTHER);PTHR43173 (PANTHER);cd11577 (CDD)	Glyco_hydro_71	Glycosyl hydrolase family 71	GH	GH71	-	-	-	-	-
	OG0012242	GBNJ3_05588	Laccase-2	N	CAZy	Other CAZyme	GO:0005507;GO:0005576;GO:0046274;GO:0052716	copper ion binding;extracellular region;lignin catabolic process;hydroquinone:oxygen oxidoreductase activity	Molecular Function;Cellular Component;Biological Process;Molecular Function	Laccase-2 (EC 1.10.3.2) (Benzenediol:oxygen oxidoreductase 2) (Diphenol oxidase 2) (Urishiol oxidase 2)	unaffected_pathogenicity	Laccase-4 (EC 1.10.3.2) (Benzenediol:oxygen oxidoreductase 4) (Diphenol oxidase 4) (Urishiol oxidase 4)	IPR008972;IPR011707;noIPR;IPR045087;IPR008972	Cupredoxin;Multicopper oxidase, N-termianl;Multicopper oxidase, N-termianl;Multicopper oxidase;Cupredoxin	G3DSA:2.60.40.420 (GENE3D);PF07732 (PFAM);PTHR11709:SF145 (PANTHER);PTHR11709 (PANTHER);SSF49503 (SUPERFAMILY)	Cu-oxidase_3	Multicopper oxidase	-	-	-	Belongs to the multicopper oxidase family	Secondary metabolites biosynthesis, transport, and catabolism	Cu-oxidase_3	-
		GBT10_00302	Laccase-2	N	CAZy	Other CAZyme	GO:0005507;GO:0005576;GO:0046274;GO:0052716	copper ion binding;extracellular region;lignin catabolic process;hydroquinone:oxygen oxidoreductase activity	Molecular Function;Cellular Component;Biological Process;Molecular Function	Laccase-2 (EC 1.10.3.2) (Benzenediol:oxygen oxidoreductase 2) (Diphenol oxidase 2) (Urishiol oxidase 2)	unaffected_pathogenicity	Laccase-4 (EC 1.10.3.2) (Benzenediol:oxygen oxidoreductase 4) (Diphenol oxidase 4) (Urishiol oxidase 4)	IPR011707;IPR008972;IPR045087;noIPR;IPR008972	Multicopper oxidase, N-termianl;Cupredoxin;Multicopper oxidase;Multicopper oxidase;Cupredoxin	PF07732 (PFAM);G3DSA:2.60.40.420 (GENE3D);PTHR11709 (PANTHER);PTHR11709:SF145 (PANTHER);SSF49503 (SUPERFAMILY)	Cu-oxidase_3	Multicopper oxidase	-	-	-	Belongs to the multicopper oxidase family	Secondary metabolites biosynthesis, transport, and catabolism	Cu-oxidase_3	-
	OG0012287	GBNJ3_15594	GPCR fungal pheromone mating factor, STE3	N	Other	Other	-	-	-	-	-	-	noIPR;noIPR;noIPR;noIPR	GPCR fungal pheromone mating factor, STE3;GPCR fungal pheromone mating factor, STE3;GPCR fungal pheromone mating factor, STE3;GPCR fungal pheromone mating factor, STE3	mobidb-lite (MOBIDB_LITE);mobidb-lite (MOBIDB_LITE);PTHR34587:SF2 (PANTHER);PTHR34587 (PANTHER)	-	-	-	-	-	Expressed protein	Function unknown	-	-
		GBT10_01755	F-box-like domain superfamily	N	Other	Other	-	-	-	-	-	-	noIPR;noIPR;noIPR;noIPR	F-box-like domain superfamily;F-box-like domain superfamily;F-box-like domain superfamily;F-box-like domain superfamily	mobidb-lite (MOBIDB_LITE);mobidb-lite (MOBIDB_LITE);PTHR34587:SF2 (PANTHER);PTHR34587 (PANTHER)	-	-	-	-	-	Expressed protein	Function unknown	-	-
		GBT10_05722	F-box-like domain superfamily	N	Other	Other	-	-	-	-	-	-	noIPR;noIPR;noIPR;noIPR	F-box-like domain superfamily;F-box-like domain superfamily;F-box-like domain superfamily;F-box-like domain superfamily	mobidb-lite (MOBIDB_LITE);mobidb-lite (MOBIDB_LITE);PTHR34587:SF2 (PANTHER);PTHR34587 (PANTHER)	-	-	-	-	-	Expressed protein	Function unknown	-	-
	OG0012301	GBNJ3_08395	Barwin domain-containing protein	E	Other	Other	-	-	-	-	-	-	IPR001153;IPR036908;noIPR;noIPR;noIPR;noIPR;noIPR;noIPR;IPR036908	Barwin domain;RlpA-like domain superfamily;RlpA-like domain superfamily;RlpA-like domain superfamily;RlpA-like domain superfamily;RlpA-like domain superfamily;RlpA-like domain superfamily;RlpA-like domain superfamily;RlpA-like domain superfamily	PF00967 (PFAM);G3DSA:2.40.40.10 (GENE3D);mobidb-lite (MOBIDB_LITE);mobidb-lite (MOBIDB_LITE);mobidb-lite (MOBIDB_LITE);mobidb-lite (MOBIDB_LITE);PTHR31836:SF21 (PANTHER);PTHR31836 (PANTHER);SSF50685 (SUPERFAMILY)	Barwin	Barwin family	-	-	-	Non-catalytic module family expn	Function unknown	-	-
		GBT10_16492	Barwin domain-containing protein	E	Other	Other	-	-	-	-	-	-	IPR036908;noIPR;noIPR;noIPR;noIPR;noIPR;noIPR;noIPR;noIPR;IPR036908	RlpA-like domain superfamily;RlpA-like domain superfamily;RlpA-like domain superfamily;RlpA-like domain superfamily;RlpA-like domain superfamily;RlpA-like domain superfamily;RlpA-like domain superfamily;RlpA-like domain superfamily;RlpA-like domain superfamily;RlpA-like domain superfamily	G3DSA:2.40.40.10 (GENE3D);mobidb-lite (MOBIDB_LITE);mobidb-lite (MOBIDB_LITE);mobidb-lite (MOBIDB_LITE);mobidb-lite (MOBIDB_LITE);mobidb-lite (MOBIDB_LITE);mobidb-lite (MOBIDB_LITE);PTHR31836 (PANTHER);PTHR31836:SF23 (PANTHER);SSF50685 (SUPERFAMILY)	Barwin	Barwin family	-	-	-	-	-	-	-
		GBT10_19729	Barwin domain-containing protein	E	Other	Other	-	-	-	-	-	-	IPR036908;noIPR;noIPR;noIPR;noIPR;noIPR;noIPR;noIPR;noIPR;IPR036908	RlpA-like domain superfamily;RlpA-like domain superfamily;RlpA-like domain superfamily;RlpA-like domain superfamily;RlpA-like domain superfamily;RlpA-like domain superfamily;RlpA-like domain superfamily;RlpA-like domain superfamily;RlpA-like domain superfamily;RlpA-like domain superfamily	G3DSA:2.40.40.10 (GENE3D);mobidb-lite (MOBIDB_LITE);mobidb-lite (MOBIDB_LITE);mobidb-lite (MOBIDB_LITE);mobidb-lite (MOBIDB_LITE);mobidb-lite (MOBIDB_LITE);mobidb-lite (MOBIDB_LITE);PTHR31836 (PANTHER);PTHR31836:SF23 (PANTHER);SSF50685 (SUPERFAMILY)	Barwin	Barwin family	-	-	-	-	-	-	-
	OG0012393	GBNJ3_05210	Concanavalin A-like lectin/glucanase domain superfamily	N	Other	Other	-	-	-	-	-	-	noIPR;noIPR;noIPR;noIPR;noIPR	Concanavalin A-like lectin/glucanase domain superfamily;Concanavalin A-like lectin/glucanase domain superfamily;Concanavalin A-like lectin/glucanase domain superfamily;Concanavalin A-like lectin/glucanase domain superfamily;Concanavalin A-like lectin/glucanase domain superfamily	G3DSA:2.60.120.260 (GENE3D);mobidb-lite (MOBIDB_LITE);mobidb-lite (MOBIDB_LITE);mobidb-lite (MOBIDB_LITE);PS51257 (PROSITE_PROFILES)	-	-	-	-	-	-	-	-	-
		GBT10_02884	DNA polymerase, Y-family, little finger domain superfamily	N	Other	Transferase	-	-	-	-	-	-	noIPR;noIPR;noIPR;noIPR;noIPR;noIPR;noIPR	DNA polymerase, Y-family, little finger domain superfamily;DNA polymerase, Y-family, little finger domain superfamily;DNA polymerase, Y-family, little finger domain superfamily;DNA polymerase, Y-family, little finger domain superfamily;DNA polymerase, Y-family, little finger domain superfamily;DNA polymerase, Y-family, little finger domain superfamily;DNA polymerase, Y-family, little finger domai…	G3DSA:2.60.120.260 (GENE3D);mobidb-lite (MOBIDB_LITE);mobidb-lite (MOBIDB_LITE);mobidb-lite (MOBIDB_LITE);mobidb-lite (MOBIDB_LITE);mobidb-lite (MOBIDB_LITE);PS51257 (PROSITE_PROFILES)	-	-	-	-	-	-	-	-	-
	OG0012400	GBNJ3_02925	Unknown protein	N	Unannotated	Unannotated	-	-	-	-	-	-	-	-	-	-	-	-	-	-	-	-	-	-
		GBNJ3_16294	Thioredoxin-like superfamily	N	Other	Other	-	-	-	-	-	-	noIPR;noIPR;noIPR	Thioredoxin-like superfamily;Thioredoxin-like superfamily;Thioredoxin-like superfamily	mobidb-lite (MOBIDB_LITE);PTHR37487 (PANTHER);PTHR37487:SF2 (PANTHER)	-	-	-	-	-	-	-	-	-
		GBT10_23915	Unknown protein	E	Unannotated	Unannotated	-	-	-	-	-	-	-	-	-	-	-	-	-	-	-	-	-	-
	OG0012408	GBNJ3_18891	Probable arabinan endo-1,5-alpha-L-arabinosidase C	E	CAZy	CWDE	GO:0005975;GO:0016787	carbohydrate metabolic process;hydrolase activity	Biological Process;Molecular Function	-	-	Probable arabinan endo-1,5-alpha-L-arabinosidase C (EC 3.2.1.99) (Endo-1,5-alpha-L-arabinanase C) (ABN C)	IPR006710;IPR023296;noIPR;noIPR;IPR023296	Glycoside hydrolase, family 43;Glycosyl hydrolase, five-bladed beta-propellor domain superfamily;Glycosyl hydrolase, five-bladed beta-propellor domain superfamily;Glycosyl hydrolase, five-bladed beta-propellor domain superfamily;Glycosyl hydrolase, five-bladed beta-propellor domain superfamily	PF04616 (PFAM);G3DSA:2.115.10.20 (GENE3D);PTHR43301:SF7 (PANTHER);PTHR43301 (PANTHER);SSF75005 (SUPERFAMILY)	Glyco_hydro_43	Glycosyl hydrolases family 43	GH	GH43	-	Belongs to the glycosyl hydrolase 43 family	Carbohydrate transport and metabolism	Glyco_hydro_43	-
		GBT10_06313	Probable arabinan endo-1,5-alpha-L-arabinosidase A	N	CAZy	CWDE	GO:0008152	metabolic process	Biological Process	-	-	Probable arabinan endo-1,5-alpha-L-arabinosidase A (EC 3.2.1.99) (Endo-1,5-alpha-L-arabinanase A) (ABN A)	IPR023296;IPR023296	Glycosyl hydrolase, five-bladed beta-propellor domain superfamily;Glycosyl hydrolase, five-bladed beta-propellor domain superfamily	G3DSA:2.115.10.20 (GENE3D);SSF75005 (SUPERFAMILY)	-	-	-	-	-	Glycosyl hydrolases family 43	Signal transduction mechanisms	-	-
		GBT10_20240	Probable arabinan endo-1,5-alpha-L-arabinosidase C	N	CAZy	CWDE	GO:0008152	metabolic process	Biological Process	-	-	Probable arabinan endo-1,5-alpha-L-arabinosidase C (EC 3.2.1.99) (Endo-1,5-alpha-L-arabinanase C) (ABN C)	IPR023296;IPR023296	Glycosyl hydrolase, five-bladed beta-propellor domain superfamily;Glycosyl hydrolase, five-bladed beta-propellor domain superfamily	G3DSA:2.115.10.20 (GENE3D);SSF75005 (SUPERFAMILY)	-	-	-	-	-	Belongs to the glycosyl hydrolase 43 family	Carbohydrate transport and metabolism	-	-
	OG0012412	GBNJ3_02234	CD99L2 domain-containing protein	N	Other	Other	-	-	-	-	-	-	noIPR	Thioredoxin-like superfamily	mobidb-lite (MOBIDB_LITE)	CD99L2	CD99 antigen like protein 2	-	-	-	Expressed protein	Function unknown	-	-
		GBT10_24215	Expressed protein	E	Other	Other	-	-	-	-	-	-	-	-	-	-	-	-	-	-	Expressed protein	Function unknown	-	-
		GBT10_24216	Expressed protein	E	Other	Other	-	-	-	-	-	-	-	-	-	-	-	-	-	-	Expressed protein	Function unknown	-	-
	OG0012414	GBNJ3_02059	Unknown protein	N	Unannotated	Unannotated	-	-	-	-	-	-	-	-	-	-	-	-	-	-	-	-	-	-
		GBT10_15426	Unknown protein	N	Unannotated	Unannotated	-	-	-	-	-	-	-	-	-	-	-	-	-	-	-	-	-	-
		GBT10_24045	Unknown protein	N	Unannotated	Unannotated	-	-	-	-	-	-	-	-	-	-	-	-	-	-	-	-	-	-
	OG0012419	GBT10_19025	Peptidase S53 domain-containing protein	N	Peptidase	Serine peptidase	GO:0004175;GO:0008236	endopeptidase activity;serine-type peptidase activity	Molecular Function;Molecular Function	Peptidase S53 domain-containing protein	unaffected_pathogenicity	Aorsin (EC 3.4.21.-)	IPR015366;IPR015366;IPR036852;noIPR;noIPR;IPR030400;IPR030400;IPR015366;noIPR;IPR036852	Peptidase S53, activation domain;Peptidase S53, activation domain;Peptidase S8/S53 domain superfamily;Peptidase S8/S53 domain superfamily;Peptidase S8/S53 domain superfamily;Sedolisin domain;Sedolisin domain;Peptidase S53, activation domain;Peptidase S53, activation domain;Peptidase S8/S53 domain superfamily	SM00944 (SMART);PF09286 (PFAM);G3DSA:3.40.50.200 (GENE3D);PTHR14218 (PANTHER);PTHR14218:SF19 (PANTHER);PS51695 (PROSITE_PROFILES);cd04056 (CDD);cd11377 (CDD);SSF54897 (SUPERFAMILY);SSF52743 (SUPERFAMILY)	Pro-kuma_activ	Pro-kumamolisin, activation domain	-	-	-	Pro-kumamolisin, activation domain	Post-translational modification, protein turnover, and chaperones	Pro-kuma_activ	-
	OG0012431	GBT10_01642	Cytochrome P450 superfamily	E	Other	Cytochrome P450 protein family	-	-	-	-	-	-	IPR036396	Cytochrome P450 superfamily	SSF48264 (SUPERFAMILY)	-	-	-	-	-	-	-	-	-
	OG0012483	GBNJ3_08615	Glycoside hydrolase-type carbohydrate-binding	N	CAZy	CWDE	-	-	-	-	-	-	IPR014718	Glycoside hydrolase-type carbohydrate-binding	G3DSA:2.70.98.10 (GENE3D)	-	-	-	-	-	Aldose 1-epimerase	Carbohydrate transport and metabolism	-	-
		GBT10_16063	Probable aldose 1-epimerase ARB_05372	N	Other	Isomerase	GO:0005975	carbohydrate metabolic process	Biological Process	-	-	Probable aldose 1-epimerase ARB_05372 (EC 5.1.3.3) (Galactose mutarotase)	IPR008183;IPR014718;noIPR;noIPR;noIPR;noIPR;IPR011013	Aldose 1-/Glucose-6-phosphate 1-epimerase;Glycoside hydrolase-type carbohydrate-binding;Glycoside hydrolase-type carbohydrate-binding;Glycoside hydrolase-type carbohydrate-binding;Glycoside hydrolase-type carbohydrate-binding;Glycoside hydrolase-type carbohydrate-binding;Galactose mutarotase-like domain superfamily	PF01263 (PFAM);G3DSA:2.70.98.10 (GENE3D);PIRSR005096-2 (PIRSR);PTHR10091 (PANTHER);PTHR10091:SF6 (PANTHER);cd09019 (CDD);SSF74650 (SUPERFAMILY)	Aldose_epim	Aldose 1-epimerase	-	-	-	Aldose 1-epimerase	Carbohydrate transport and metabolism	Aldose_epim	-
	OG0012556	GBT10_02644	Putative amidase C869.01	E	Other	Hydrolase	GO:0016787;GO:0110165	hydrolase activity;cellular anatomical entity	Molecular Function;Cellular Component	-	-	Putative amidase C869.01 (EC 3.5.1.4)	IPR036928;IPR023631;noIPR;noIPR;IPR036928	Amidase signature (AS) superfamily;Amidase signature domain;Amidase signature domain;Amidase signature domain;Amidase signature (AS) superfamily	G3DSA:3.90.1300.10 (GENE3D);PF01425 (PFAM);PTHR42678 (PANTHER);PTHR42678:SF29 (PANTHER);SSF75304 (SUPERFAMILY)	Amidase	Amidase	-	-	-	Amidase	Translation, ribosomal structure and biogenesis	Amidase	-
	OG0012569	GBNJ3_14773	Probable exopolygalacturonase C	N	CAZy	CWDE	GO:0008152;GO:0016798	metabolic process;hydrolase activity, acting on glycosyl bonds	Biological Process;Molecular Function	-	-	Probable exopolygalacturonase C (EC 3.2.1.67) (Galacturan 1,4-alpha-galacturonidase C) (Poly(1,4-alpha-D-galacturonide)galacturonohydrolase C)	IPR012334;noIPR;noIPR;IPR011050	Pectin lyase fold;Pectin lyase fold;Pectin lyase fold;Pectin lyase fold/virulence factor	G3DSA:2.160.20.10 (GENE3D);PTHR31736:SF11 (PANTHER);PTHR31736 (PANTHER);SSF51126 (SUPERFAMILY)	-	-	-	-	-	Belongs to the glycosyl hydrolase 28 family	Carbohydrate transport and metabolism	-	-
		GBNJ3_24870	Exo-polygalacturonase (Exopolygalacturonase PGX1)	N	CAZy	CWDE	GO:0008152;GO:0016798	metabolic process;hydrolase activity, acting on glycosyl bonds	Biological Process;Molecular Function	Exo-polygalacturonase (Exopolygalacturonase PGX1)	unaffected_pathogenicity	Probable exopolygalacturonase C (EC 3.2.1.67) (Galacturan 1,4-alpha-galacturonidase C) (Poly(1,4-alpha-D-galacturonide)galacturonohydrolase C)	IPR012334;IPR000743;noIPR;noIPR;IPR000743;IPR011050	Pectin lyase fold;Glycoside hydrolase, family 28;Glycoside hydrolase, family 28;Glycoside hydrolase, family 28;Glycoside hydrolase, family 28;Pectin lyase fold/virulence factor	G3DSA:2.160.20.10 (GENE3D);PF00295 (PFAM);PTHR31736 (PANTHER);PTHR31736:SF11 (PANTHER);PS00502 (PROSITE_PATTERNS);SSF51126 (SUPERFAMILY)	Glyco_hydro_28	Glycosyl hydrolases family 28	GH	GH28	-	Belongs to the glycosyl hydrolase 28 family	Carbohydrate transport and metabolism	Glyco_hydro_28	-
		GBT10_11786	Probable exopolygalacturonase C	N	CAZy	CWDE	GO:0008152;GO:0016798	metabolic process;hydrolase activity, acting on glycosyl bonds	Biological Process;Molecular Function	-	-	Probable exopolygalacturonase C (EC 3.2.1.67) (Galacturan 1,4-alpha-galacturonidase C) (Poly(1,4-alpha-D-galacturonide)galacturonohydrolase C)	IPR012334;noIPR;noIPR;IPR011050	Pectin lyase fold;Pectin lyase fold;Pectin lyase fold;Pectin lyase fold/virulence factor	G3DSA:2.160.20.10 (GENE3D);PTHR31736:SF11 (PANTHER);PTHR31736 (PANTHER);SSF51126 (SUPERFAMILY)	-	-	-	-	-	Belongs to the glycosyl hydrolase 28 family	Carbohydrate transport and metabolism	-	-
	OG0012575	GBT10_07578	ABC transporter type 1, transmembrane domain superfamily	N	Other	Transporter	-	-	-	-	-	-	noIPR;noIPR;noIPR;noIPR	ABC transporter type 1, transmembrane domain superfamily;ABC transporter type 1, transmembrane domain superfamily;ABC transporter type 1, transmembrane domain superfamily;ABC transporter type 1, transmembrane domain superfamily	PR01217 (PRINTS);mobidb-lite (MOBIDB_LITE);mobidb-lite (MOBIDB_LITE);mobidb-lite (MOBIDB_LITE)	-	-	-	-	-	-	-	-	-
	OG0012608	GBT10_13943	Calcium-transporting ATPase 1	N	Other	Transporter	GO:0000139;GO:0005388;GO:0005488;GO:0005783;GO:0005886;GO:0006828;GO:0006874;GO:0016021;GO:0070588	Golgi membrane;P-type calcium transporter activity;binding;endoplasmic reticulum;plasma membrane;manganese ion transport;cellular calcium ion homeostasis;integral component of membrane;calcium ion transmembrane transport	Cellular Component;Molecular Function;Molecular Function;Cellular Component;Cellular Component;Biological Process;Biological Process;Cellular Component;Biological Process	-	-	Calcium-transporting ATPase 1 (EC 7.2.2.10) (P-type calcium ATPase)	IPR006068;noIPR;IPR023298	Cation-transporting P-type ATPase, C-terminal;Cation-transporting P-type ATPase, C-terminal;P-type ATPase, transmembrane domain superfamily	PF00689 (PFAM);G3DSA:1.20.1110.10 (GENE3D);SSF81665 (SUPERFAMILY)	Cation_ATPase_C	Cation transporting ATPase, C-terminus	-	-	-	-	-	-	-
		GBT10_15957	Calcium-transporting ATPase 1	N	Other	Transporter	-	-	-	-	-	Calcium-transporting ATPase 1 (EC 7.2.2.10) (P-type calcium ATPase)	IPR006068;noIPR;IPR023298	Cation-transporting P-type ATPase, C-terminal;Cation-transporting P-type ATPase, C-terminal;P-type ATPase, transmembrane domain superfamily	PF00689 (PFAM);G3DSA:1.20.1110.10 (GENE3D);SSF81665 (SUPERFAMILY)	Cation_ATPase_C	Cation transporting ATPase, C-terminus	-	-	-	-	-	-	-
	OG0012647	GBNJ3_14468	Exosome-associated factor Rrp47/DNA strand repair C1D	E	Other	Other	-	-	-	-	-	-	noIPR	Exosome-associated factor Rrp47/DNA strand repair C1D	mobidb-lite (MOBIDB_LITE)	-	-	-	-	-	RING-like zinc finger	Post-translational modification, protein turnover, and chaperones	-	-
		GBT10_05577	NAD(P)-binding domain superfamily	N	Other	Redox-active proteins	-	-	-	-	-	-	noIPR	NAD(P)-binding domain superfamily	mobidb-lite (MOBIDB_LITE)	-	-	-	-	-	-	-	-	-
		GBT10_19973	RING-like zinc finger	N	Other	Zinc finger	-	-	-	-	-	-	-	-	-	-	-	-	-	-	RING-like zinc finger	Post-translational modification, protein turnover, and chaperones	-	-
	OG0014170	GBNJ3_07278	Fruiting body protein SC3 (Hydrophobin SC3)	E	Other	Hydrophobins	-	-	-	-	-	Fruiting body protein SC3 (Hydrophobin SC3)	IPR001338;IPR001338	Hydrophobin;Hydrophobin	SM00075 (SMART);PF01185 (PFAM)	Hydrophobin	Fungal hydrophobin	-	-	-	Hydrophobins	Function unknown	Hydrophobin	-
		GBT10_11997	Fruiting body protein SC3 (Hydrophobin SC3)	E	Other	Hydrophobins	-	-	-	-	-	Fruiting body protein SC3 (Hydrophobin SC3)	IPR001338;IPR001338	Hydrophobin;Hydrophobin	SM00075 (SMART);PF01185 (PFAM)	Hydrophobin	Fungal hydrophobin	-	-	-	Hydrophobins	Function unknown	Hydrophobin	-
	OG0014247	GBNJ3_17967	Cytochrome P450 superfamily	N	Other	Cytochrome P450 protein family	-	-	-	-	-	-	noIPR;noIPR	Cytochrome P450 superfamily;Cytochrome P450 superfamily	mobidb-lite (MOBIDB_LITE);mobidb-lite (MOBIDB_LITE)	-	-	-	-	-	-	-	-	-
	OG0014253	GBNJ3_11808	Putative lipase ATG15	N	Carboxylesterase	Carboxylesterase	GO:0004620;GO:0005775;GO:0012505;GO:0016236;GO:0030397;GO:0031090;GO:0044242;GO:0052689	phospholipase activity;vacuolar lumen;endomembrane system;macroautophagy;membrane disassembly;organelle membrane;cellular lipid catabolic process;carboxylic ester hydrolase activity	Molecular Function;Cellular Component;Cellular Component;Biological Process;Biological Process;Cellular Component;Biological Process;Molecular Function	Putative lipase ATG15 (EC 3.1.1.3) (Autophagy-related protein 15)	reduced_virulence	Putative lipase ATG15 (EC 3.1.1.3) (Autophagy-related protein 15)	noIPR;IPR029058	Profilin superfamily;Alpha/Beta hydrolase fold	PTHR47175 (PANTHER);SSF53474 (SUPERFAMILY)	-	-	-	-	-	Lipase (class 3)	Carbohydrate transport and metabolism	-	-
		GBT10_23018	Putative lipase ATG15	E	Carboxylesterase	Carboxylesterase	GO:0000328;GO:0004622;GO:0012505;GO:0016021;GO:0016236;GO:0031090;GO:0034496;GO:0034727;GO:0046461	fungal-type vacuole lumen;lysophospholipase activity;endomembrane system;integral component of membrane;macroautophagy;organelle membrane;multivesicular body membrane disassembly;piecemeal microautophagy of the nucleus;neutral lipid catabolic process	Cellular Component;Molecular Function;Cellular Component;Cellular Component;Biological Process;Cellular Component;Biological Process;Biological Process;Biological Process	Putative lipase ATG15 (EC 3.1.1.3) (Autophagy-related protein 15)	reduced_virulence	Putative lipase ATG15 (EC 3.1.1.3) (Autophagy-related protein 15)	noIPR;IPR029058	RNA-binding domain superfamily;Alpha/Beta hydrolase fold	PTHR47175 (PANTHER);SSF53474 (SUPERFAMILY)	-	-	-	-	-	Lipase (class 3)	Carbohydrate transport and metabolism	-	-
	OG0014268	GBNJ3_20011	Putative glycosyl hydrolase family 7 protein	N	CAZy	CWDE	GO:0000272;GO:0004553	polysaccharide catabolic process;hydrolase activity, hydrolyzing O-glycosyl compounds	Biological Process;Molecular Function	Putative glycosyl hydrolase family 7 protein	reduced_virulence	Exoglucanase 1 (EC 3.2.1.91) (1,4-beta-cellobiohydrolase I) (Beta-glucancellobiohydrolase I) (Exocellobiohydrolase I) (Exoglucanase I)	IPR001722;IPR037019;IPR001722;noIPR;IPR001722;noIPR;IPR001722;IPR013320	Glycoside hydrolase, family 7;Glycoside hydrolase family 7, catalytic domain superfamily;Glycoside hydrolase, family 7;Glycoside hydrolase, family 7;Glycoside hydrolase, family 7;Glycoside hydrolase, family 7;Glycoside hydrolase, family 7;Concanavalin A-like lectin/glucanase domain superfamily	PR00734 (PRINTS);G3DSA:2.70.100.10 (GENE3D);PF00840 (PFAM);mobidb-lite (MOBIDB_LITE);PTHR33753 (PANTHER);PTHR33753:SF2 (PANTHER);cd07999 (CDD);SSF49899 (SUPERFAMILY)	Glyco_hydro_7	Glycosyl hydrolase family 7	GH & CBM	GH7 & CBM1	-	Belongs to the glycosyl hydrolase 7 (cellulase C) family	Signal transduction mechanisms	Glyco_hydro_7	-
		GBT10_07071	Putative glycosyl hydrolase family 7 protein	N	CAZy	CWDE	GO:0000272;GO:0004553	polysaccharide catabolic process;hydrolase activity, hydrolyzing O-glycosyl compounds	Biological Process;Molecular Function	Putative glycosyl hydrolase family 7 protein	reduced_virulence	Exoglucanase 1 (EC 3.2.1.91) (1,4-beta-cellobiohydrolase I) (Beta-glucancellobiohydrolase I) (Exocellobiohydrolase I) (Exoglucanase I)	IPR001722;IPR037019;IPR001722;noIPR;IPR001722;noIPR;IPR001722;IPR013320	Glycoside hydrolase, family 7;Glycoside hydrolase family 7, catalytic domain superfamily;Glycoside hydrolase, family 7;Glycoside hydrolase, family 7;Glycoside hydrolase, family 7;Glycoside hydrolase, family 7;Glycoside hydrolase, family 7;Concanavalin A-like lectin/glucanase domain superfamily	PR00734 (PRINTS);G3DSA:2.70.100.10 (GENE3D);PF00840 (PFAM);mobidb-lite (MOBIDB_LITE);PTHR33753 (PANTHER);PTHR33753:SF2 (PANTHER);cd07999 (CDD);SSF49899 (SUPERFAMILY)	Glyco_hydro_7	Glycosyl hydrolase family 7	GH & CBM	GH7 & CBM1	-	Belongs to the glycosyl hydrolase 7 (cellulase C) family	Signal transduction mechanisms	Glyco_hydro_7	-
	OG0014286	GBNJ3_05333	C166 domain-containing protein	N	Other	Hydrophobins	-	-	-	-	-	-	noIPR	NADP-dependent oxidoreductase domain superfamily	PF17615 (PFAM)	C166	Family of unknown function	-	-	-	-	-	-	-
		GBT10_00511	C166 domain-containing protein	N	Other	Hydrophobins	-	-	-	-	-	-	noIPR	Cytochrome P450 superfamily	PF17615 (PFAM)	C166	Family of unknown function	-	-	-	-	-	-	-
	OG0014399	GBNJ3_20312	Cellulose-growth-specific protein	E	CAZy	Other CAZyme	GO:0008152	metabolic process	Biological Process	Cellulose-growth-specific protein	effector_(plant_avirulence_determinant)	Probable endo-beta-1,4-glucanase D (Endoglucanase D) (EC 3.2.1.4) (Carboxymethylcellulase D) (Cellulase D)	noIPR;IPR005103;noIPR;noIPR	Lipoyl synthase;Glycoside hydrolase, family 61;Glycoside hydrolase, family 61;Glycoside hydrolase, family 61	G3DSA:2.70.50.70 (GENE3D);PF03443 (PFAM);PTHR33353:SF3 (PANTHER);PTHR33353 (PANTHER)	AA9	Auxiliary Activity family 9 (formerly GH61)	AA	AA9	-	Copper-dependent lytic polysaccharide monooxygenase	Carbohydrate transport and metabolism	Glyco_hydro_61	-
	OG0014411	GBNJ3_04658	Fasciclin domain-containing protein	N	Other	Other	-	-	-	-	-	-	IPR000782;IPR000782;IPR036378;IPR036378;noIPR;noIPR;noIPR;noIPR;noIPR;noIPR;noIPR;noIPR;noIPR;noIPR;IPR000782;IPR000782;IPR036378;IPR036378	FAS1 domain;FAS1 domain;FAS1 domain superfamily;FAS1 domain superfamily;FAS1 domain superfamily;FAS1 domain superfamily;FAS1 domain superfamily;FAS1 domain superfamily;FAS1 domain superfamily;FAS1 domain superfamily;FAS1 domain superfamily;FAS1 domain superfamily;FAS1 domain superfamily;FAS1 domain superfamily;FAS1 domain;FAS1 domain;FAS1 domain superfamily;FAS1 domain superfamily	SM00554 (SMART);PF02469 (PFAM);G3DSA:2.30.180.10 (GENE3D);G3DSA:2.30.180.10 (GENE3D);mobidb-lite (MOBIDB_LITE);mobidb-lite (MOBIDB_LITE);mobidb-lite (MOBIDB_LITE);mobidb-lite (MOBIDB_LITE);mobidb-lite (MOBIDB_LITE);mobidb-lite (MOBIDB_LITE);PTHR10900 (PANTHER);PTHR10900 (PANTHER);PTHR10900:SF113 (PANTHER);PTHR10900:SF113 (PANTHER);PS50213 (PROSITE_PROFILES);PS50213 (PROSITE_PROFILES);SSF82153 (SU…	Fasciclin	Fasciclin domain	-	-	-	Four repeated domains in the Fasciclin I family of proteins, present in many other contexts.	Function unknown	Fasciclin	-
		GBT10_08812	Fasciclin domain-containing protein	N	Other	Other	-	-	-	-	-	-	IPR000782;IPR000782;IPR036378;IPR036378;noIPR;noIPR;noIPR;noIPR;noIPR;noIPR;noIPR;noIPR;noIPR;noIPR;noIPR;IPR000782;IPR000782;IPR036378;IPR036378	FAS1 domain;FAS1 domain;FAS1 domain superfamily;FAS1 domain superfamily;FAS1 domain superfamily;FAS1 domain superfamily;FAS1 domain superfamily;FAS1 domain superfamily;FAS1 domain superfamily;FAS1 domain superfamily;FAS1 domain superfamily;FAS1 domain superfamily;FAS1 domain superfamily;FAS1 domain superfamily;FAS1 domain superfamily;FAS1 domain;FAS1 domain;FAS1 domain superfamily;FAS1 domain sup…	SM00554 (SMART);PF02469 (PFAM);G3DSA:2.30.180.10 (GENE3D);G3DSA:2.30.180.10 (GENE3D);mobidb-lite (MOBIDB_LITE);mobidb-lite (MOBIDB_LITE);mobidb-lite (MOBIDB_LITE);mobidb-lite (MOBIDB_LITE);mobidb-lite (MOBIDB_LITE);mobidb-lite (MOBIDB_LITE);mobidb-lite (MOBIDB_LITE);PTHR10900:SF113 (PANTHER);PTHR10900 (PANTHER);PTHR10900 (PANTHER);PTHR10900:SF113 (PANTHER);PS50213 (PROSITE_PROFILES);PS50213 (PROS…	Fasciclin	Fasciclin domain	-	-	-	Four repeated domains in the Fasciclin I family of proteins, present in many other contexts.	Function unknown	Fasciclin	-
	OG0014493	GBNJ3_13378	Carboxylic ester hydrolase	N	Carboxylesterase	Carboxylesterase	GO:0005576;GO:0007619;GO:0034338;GO:0042811;GO:1901575	extracellular region;courtship behavior;short-chain carboxylesterase activity;pheromone biosynthetic process;organic substance catabolic process	Cellular Component;Biological Process;Molecular Function;Biological Process;Biological Process	Carboxylic ester hydrolase (EC 3.1.1.-)	unaffected_pathogenicity	Esterase 6 (Est-6) (EC 3.1.1.1) (Carboxylic-ester hydrolase 6) (Carboxylesterase-6)	IPR002018;IPR029058;IPR029058	Carboxylesterase, type B;Alpha/Beta hydrolase fold;Alpha/Beta hydrolase fold	PF00135 (PFAM);G3DSA:3.40.50.1820 (GENE3D);SSF53474 (SUPERFAMILY)	COesterase	Carboxylesterase family	-	-	-	Belongs to the type-B carboxylesterase lipase family	Carbohydrate transport and metabolism	COesterase	-
		GBT10_11217	Unknown protein	E	Unannotated	Unannotated	-	-	-	-	-	-	-	-	-	-	-	-	-	-	-	-	-	-
	OG0014496	GBNJ3_19871	K Homology domain, type 1 superfamily	N	Other	Other	-	-	-	-	-	-	noIPR;noIPR	K Homology domain, type 1 superfamily;K Homology domain, type 1 superfamily	mobidb-lite (MOBIDB_LITE);mobidb-lite (MOBIDB_LITE)	-	-	-	-	-	-	-	-	-
		GBT10_23271	F-box-like domain superfamily	N	Other	Other	-	-	-	-	-	-	noIPR;noIPR	F-box-like domain superfamily;F-box-like domain superfamily	mobidb-lite (MOBIDB_LITE);mobidb-lite (MOBIDB_LITE)	-	-	-	-	-	-	-	-	-
	OG0014536	GBNJ3_02926	Cytochrome P450 superfamily	N	Other	Cytochrome P450 protein family	-	-	-	-	-	-	noIPR;noIPR	Cytochrome P450 superfamily;Cytochrome P450 superfamily	mobidb-lite (MOBIDB_LITE);mobidb-lite (MOBIDB_LITE)	-	-	-	-	-	-	-	-	-
		GBT10_17971	Alpha/Beta hydrolase fold	N	Other	Other	-	-	-	-	-	-	noIPR;noIPR;noIPR	Alpha/Beta hydrolase fold;Alpha/Beta hydrolase fold;Alpha/Beta hydrolase fold	mobidb-lite (MOBIDB_LITE);mobidb-lite (MOBIDB_LITE);mobidb-lite (MOBIDB_LITE)	-	-	-	-	-	-	-	-	-
	OG0014561	GBNJ3_02606	Acyl-CoA dehydrogenase-like, C-terminal	N	CAZy	CWDE	-	-	-	-	-	-	noIPR	Acyl-CoA dehydrogenase-like, C-terminal	G3DSA:3.20.20.80 (GENE3D)	-	-	-	-	-	Belongs to the glycosyl hydrolase 18 family	Carbohydrate transport and metabolism	-	-
		GBT10_15428	Glyco_hydro_18 domain-containing protein	N	CAZy	CWDE	-	-	-	-	-	-	IPR001223;noIPR;IPR001579;IPR001223;IPR017853	Glycoside hydrolase family 18, catalytic domain;Glycoside hydrolase family 18, catalytic domain;Glycosyl hydrolases family 18 (GH18) active site;Glycoside hydrolase family 18, catalytic domain;Glycoside hydrolase superfamily	PF00704 (PFAM);G3DSA:3.20.20.80 (GENE3D);PS01095 (PROSITE_PATTERNS);PS51910 (PROSITE_PROFILES);SSF51445 (SUPERFAMILY)	Glyco_hydro_18	Glycosyl hydrolases family 18	GH	GH18	-	Belongs to the glycosyl hydrolase 18 family	Carbohydrate transport and metabolism	Glyco_hydro_18	-
	OG0014737	GBNJ3_13149	Unknown protein	N	Unannotated	Unannotated	-	-	-	-	-	-	-	-	-	-	-	-	-	-	-	-	-	-
		GBT10_16641	Unknown protein	N	Unannotated	Unannotated	-	-	-	-	-	-	-	-	-	-	-	-	-	-	-	-	-	-
	OG0014794	GBNJ3_03444	Lipase 1	N	Carboxylesterase	Carboxylesterase	GO:0016787;GO:0110165	hydrolase activity;cellular anatomical entity	Molecular Function;Cellular Component	-	-	Lipase 1 (EC 3.1.1.3) (GCL I) (Lipase I)	IPR002018;IPR029058;noIPR;noIPR;IPR029058	Carboxylesterase, type B;Alpha/Beta hydrolase fold;Alpha/Beta hydrolase fold;Alpha/Beta hydrolase fold;Alpha/Beta hydrolase fold	PF00135 (PFAM);G3DSA:3.40.50.1820 (GENE3D);PTHR11559:SF162 (PANTHER);PTHR11559 (PANTHER);SSF53474 (SUPERFAMILY)	COesterase	Carboxylesterase family	-	-	-	Belongs to the type-B carboxylesterase lipase family	Carbohydrate transport and metabolism	COesterase	-
		GBT10_15901	Probable secreted lipase ARB_02369	N	Carboxylesterase	Carboxylesterase	GO:0052689;GO:0110165	carboxylic ester hydrolase activity;cellular anatomical entity	Molecular Function;Cellular Component	-	-	Probable secreted lipase ARB_02369 (EC 3.1.1.3)	IPR002018;IPR029058;noIPR;noIPR;IPR029058	Carboxylesterase, type B;Alpha/Beta hydrolase fold;Alpha/Beta hydrolase fold;Alpha/Beta hydrolase fold;Alpha/Beta hydrolase fold	PF00135 (PFAM);G3DSA:3.40.50.1820 (GENE3D);PTHR11559:SF162 (PANTHER);PTHR11559 (PANTHER);SSF53474 (SUPERFAMILY)	COesterase	Carboxylesterase family	-	-	-	Belongs to the type-B carboxylesterase lipase family	Carbohydrate transport and metabolism	COesterase	-
	OG0014802	GBNJ3_24251	NAD(P)-binding domain superfamily	N	Other	Redox-active proteins	-	-	-	-	-	-	noIPR	NAD(P)-binding domain superfamily	mobidb-lite (MOBIDB_LITE)	-	-	-	-	-	-	-	-	-
		GBT10_07036	Aspartic peptidase domain superfamily	N	Peptidase	Aspartic peptidase	-	-	-	-	-	-	noIPR;noIPR	Aspartic peptidase domain superfamily;Aspartic peptidase domain superfamily	mobidb-lite (MOBIDB_LITE);mobidb-lite (MOBIDB_LITE)	-	-	-	-	-	-	-	-	-
	OG0014857	GBNJ3_02021	CAP domain-containing protein	N	Other	Cysteine-rich secretory protein	-	-	-	-	-	-	IPR001283;IPR014044;IPR035940;IPR014044;noIPR;IPR001283;noIPR;IPR035940	Cysteine-rich secretory protein-related;CAP domain;CAP superfamily;CAP domain;CAP domain;Cysteine-rich secretory protein-related;Cysteine-rich secretory protein-related;CAP superfamily	PR00837 (PRINTS);SM00198 (SMART);G3DSA:3.40.33.10 (GENE3D);PF00188 (PFAM);mobidb-lite (MOBIDB_LITE);PTHR10334 (PANTHER);PTHR10334:SF471 (PANTHER);SSF55797 (SUPERFAMILY)	CAP	Cysteine-rich secretory protein family	-	-	-	PR-1-like protein	Function unknown	CAP	-
		GBT10_00354	CAP domain-containing protein	N	Other	Cysteine-rich secretory protein	-	-	-	-	-	-	IPR001283;IPR014044;IPR035940;IPR014044;noIPR;IPR001283;noIPR;IPR035940	Cysteine-rich secretory protein-related;CAP domain;CAP superfamily;CAP domain;CAP domain;Cysteine-rich secretory protein-related;Cysteine-rich secretory protein-related;CAP superfamily	PR00837 (PRINTS);SM00198 (SMART);G3DSA:3.40.33.10 (GENE3D);PF00188 (PFAM);mobidb-lite (MOBIDB_LITE);PTHR10334 (PANTHER);PTHR10334:SF471 (PANTHER);SSF55797 (SUPERFAMILY)	CAP	Cysteine-rich secretory protein family	-	-	-	PR-1-like protein	Function unknown	CAP	-
	OG0014862	GBNJ3_06110	DUF4452 domain-containing protein	E	Other	Unknown function	-	-	-	-	-	-	-	-	-	DUF4452	Domain of unknown function (DUF4452)	-	-	-	-	-	-	-
		GBT10_21681	DUF4452 domain-containing protein	E	Other	Unknown function	-	-	-	-	-	-	-	-	-	DUF4452	Domain of unknown function (DUF4452)	-	-	-	-	-	-	-
	OG0014880	GBNJ3_20928	Ribonuclease T(2)	E	Other	Nuclease	GO:0004519;GO:0090304;GO:0110165	endonuclease activity;nucleic acid metabolic process;cellular anatomical entity	Molecular Function;Biological Process;Cellular Component	Ribonuclease T(2) (EC 4.6.1.19)	reduced_virulence	Ribonuclease T2 (RNase T2) (EC 4.6.1.19)	IPR001568;IPR036430;noIPR;IPR001568;IPR018188;IPR033130;IPR033697;IPR036430	Ribonuclease T2-like;Ribonuclease T2-like superfamily;Ribonuclease T2-like superfamily;Ribonuclease T2-like;Ribonuclease T2, His active site 1;Ribonuclease T2, His active site 2;Ribonuclease T2, eukaryotic;Ribonuclease T2-like superfamily	PF00445 (PFAM);G3DSA:3.90.730.10 (GENE3D);PTHR11240:SF17 (PANTHER);PTHR11240 (PANTHER);PS00530 (PROSITE_PATTERNS);PS00531 (PROSITE_PATTERNS);cd01061 (CDD);SSF55895 (SUPERFAMILY)	Ribonuclease_T2	Ribonuclease T2 family	-	-	-	ribonuclease T2	RNA processing and modification	Ribonuclease_T2	-
		GBT10_11801	Ribonuclease T(2)	N	Other	Nuclease	GO:0004519;GO:0090304;GO:0110165	endonuclease activity;nucleic acid metabolic process;cellular anatomical entity	Molecular Function;Biological Process;Cellular Component	Ribonuclease T(2) (EC 4.6.1.19)	reduced_virulence	Ribonuclease T2 (RNase T2) (EC 4.6.1.19)	IPR001568;IPR036430;IPR001568;noIPR;IPR018188;IPR033130;IPR033697;IPR036430	Ribonuclease T2-like;Ribonuclease T2-like superfamily;Ribonuclease T2-like;Ribonuclease T2-like;Ribonuclease T2, His active site 1;Ribonuclease T2, His active site 2;Ribonuclease T2, eukaryotic;Ribonuclease T2-like superfamily	PF00445 (PFAM);G3DSA:3.90.730.10 (GENE3D);PTHR11240 (PANTHER);PTHR11240:SF17 (PANTHER);PS00530 (PROSITE_PATTERNS);PS00531 (PROSITE_PATTERNS);cd01061 (CDD);SSF55895 (SUPERFAMILY)	Ribonuclease_T2	Ribonuclease T2 family	-	-	-	ribonuclease T2	RNA processing and modification	Ribonuclease_T2	-
	OG0014925	GBNJ3_13226	Meiotically up-regulated gene 157 protein	E	CAZy	CWDE	GO:0016020;GO:0019309	membrane;mannose catabolic process	Cellular Component;Biological Process	Uncharacterized protein	reduced_virulence	Meiotically up-regulated gene 157 protein	IPR008313;IPR008313;IPR012341;IPR008313;noIPR;noIPR;IPR008928	Metal-independent alpha-mannosidase;Metal-independent alpha-mannosidase;Six-hairpin glycosidase-like superfamily;Metal-independent alpha-mannosidase;Metal-independent alpha-mannosidase;Metal-independent alpha-mannosidase;Six-hairpin glycosidase superfamily	SM01149 (SMART);PF06824 (PFAM);G3DSA:1.50.10.10 (GENE3D);PTHR31047 (PANTHER);PTHR31047:SF1 (PANTHER);PS51257 (PROSITE_PROFILES);SSF48208 (SUPERFAMILY)	Glyco_hydro_125	Metal-independent alpha-mannosidase (GH125)	GH	GH125	-	Metal-independent alpha-mannosidase (GH125)	Function unknown	Glyco_hydro_125	-
	OG0014944	GBNJ3_17771	Glycosyl hydrolases family 18	N	CAZy	CWDE	-	-	-	-	-	-	-	-	-	-	-	-	-	-	Glycosyl hydrolases family 18	Signal transduction mechanisms	-	-
		GBT10_15993	Belongs to the glycosyl hydrolase 18 family	N	CAZy	CWDE	-	-	-	-	-	-	-	-	-	-	-	-	-	-	Belongs to the glycosyl hydrolase 18 family	Carbohydrate transport and metabolism	-	-
	OG0014965	GBNJ3_18080	Aspartyl proteinase	N	Peptidase	Aspartic peptidase	GO:0005737;GO:0006508;GO:0006914;GO:0016787;GO:0043231	cytoplasm;proteolysis;autophagy;hydrolase activity;intracellular membrane-bounded organelle	Cellular Component;Biological Process;Biological Process;Molecular Function;Cellular Component	Aspartyl proteinase	unaffected_pathogenicity	Polyporopepsin (EC 3.4.23.29) (Aspartic proteinase)	IPR001461;IPR021109;IPR033121;IPR021109;IPR001461;noIPR;IPR033121;IPR034164;IPR021109	Aspartic peptidase A1 family;Aspartic peptidase domain superfamily;Peptidase family A1 domain;Aspartic peptidase domain superfamily;Aspartic peptidase A1 family;Aspartic peptidase A1 family;Peptidase family A1 domain;Pepsin-like domain;Aspartic peptidase domain superfamily	PR00792 (PRINTS);G3DSA:2.40.70.10 (GENE3D);PF00026 (PFAM);G3DSA:2.40.70.10 (GENE3D);PTHR47966 (PANTHER);PTHR47966:SF51 (PANTHER);PS51767 (PROSITE_PROFILES);cd05471 (CDD);SSF50630 (SUPERFAMILY)	Asp	Eukaryotic aspartyl protease	-	-	polyporopepsin (Polyporus tulipiferae) [A01.019]	Belongs to the peptidase A1 family	Post-translational modification, protein turnover, and chaperones	Asp	-
		GBT10_12953	Aspartyl proteinase	N	Peptidase	Aspartic peptidase	GO:0016787	hydrolase activity	Molecular Function	Aspartyl proteinase	unaffected_pathogenicity	Polyporopepsin (EC 3.4.23.29) (Aspartic proteinase)	IPR001461;IPR021109;IPR033121;IPR021109;IPR001461;noIPR;IPR001969;IPR033121;IPR034164;IPR021109	Aspartic peptidase A1 family;Aspartic peptidase domain superfamily;Peptidase family A1 domain;Aspartic peptidase domain superfamily;Aspartic peptidase A1 family;Aspartic peptidase A1 family;Aspartic peptidase, active site;Peptidase family A1 domain;Pepsin-like domain;Aspartic peptidase domain superfamily	PR00792 (PRINTS);G3DSA:2.40.70.10 (GENE3D);PF00026 (PFAM);G3DSA:2.40.70.10 (GENE3D);PTHR47966 (PANTHER);PTHR47966:SF51 (PANTHER);PS00141 (PROSITE_PATTERNS);PS51767 (PROSITE_PROFILES);cd05471 (CDD);SSF50630 (SUPERFAMILY)	Asp	Eukaryotic aspartyl protease	-	-	polyporopepsin (Polyporus tulipiferae) [A01.019]	Belongs to the peptidase A1 family	Post-translational modification, protein turnover, and chaperones	Asp	-
	OG0014976	GBNJ3_19193	Peptidyl-Lys metalloendopeptidase (MEP)	N	Peptidase	Metallopeptidase	GO:0008237	metallopeptidase activity	Molecular Function	-	-	Peptidyl-Lys metalloendopeptidase (MEP) (EC 3.4.24.20) (GfMEP)	noIPR;IPR029463;noIPR;IPR024079;IPR029463;noIPR;IPR034115;noIPR	NADH dehydrogenase [ubiquinone] 1 alpha subcomplex subunit 5;Lysine-specific metallo-endopeptidase;Lysine-specific metallo-endopeptidase;Metallopeptidase, catalytic domain superfamily;Lysine-specific metallo-endopeptidase;Lysine-specific metallo-endopeptidase;Peptidyl-Lys metallopeptidase catalytic domain;Peptidyl-Lys metallopeptidase catalytic domain	Coil (COILS);SM01351 (SMART);G3DSA:2.60.40.2970 (GENE3D);G3DSA:3.40.390.10 (GENE3D);PF14521 (PFAM);PTHR37016 (PANTHER);cd11306 (CDD);SSF55486 (SUPERFAMILY)	Aspzincin_M35	Lysine-specific metallo-endopeptidase	-	-	-	peptidyl-Lys metalloendopeptidase	Post-translational modification, protein turnover, and chaperones	Aspzincin_M35	-
	OG0014999	GBT10_00690	Ribonuclease H-like superfamily	N	Other	Other	-	-	-	-	-	-	noIPR;noIPR;noIPR;noIPR	Ribonuclease H-like superfamily;Ribonuclease H-like superfamily;Ribonuclease H-like superfamily;Ribonuclease H-like superfamily	mobidb-lite (MOBIDB_LITE);mobidb-lite (MOBIDB_LITE);mobidb-lite (MOBIDB_LITE);mobidb-lite (MOBIDB_LITE)	DUF1771	Domain of unknown function (DUF1771)	-	-	-	-	-	-	-
	OG0015031	GBNJ3_12929	Unknown protein	E	Unannotated	Unannotated	-	-	-	-	-	-	-	-	-	-	-	-	-	-	-	-	-	-
		GBT10_08104	Asp domain-containing protein	N	Peptidase	Aspartic peptidase	-	-	-	-	-	-	IPR033121;IPR021109;IPR001969;IPR033121;IPR021109	Peptidase family A1 domain;Aspartic peptidase domain superfamily;Aspartic peptidase, active site;Peptidase family A1 domain;Aspartic peptidase domain superfamily	PF00026 (PFAM);G3DSA:2.40.70.10 (GENE3D);PS00141 (PROSITE_PATTERNS);PS51767 (PROSITE_PROFILES);SSF50630 (SUPERFAMILY)	Asp	Eukaryotic aspartyl protease	-	-	-	Belongs to the peptidase A1 family	Post-translational modification, protein turnover, and chaperones	Asp	-
	OG0015068	GBT10_09507	Asp domain-containing protein	N	Peptidase	Aspartic peptidase	-	-	-	-	-	-	IPR001461;IPR021109;IPR033121;IPR021109;noIPR;noIPR;noIPR;noIPR;IPR001461;IPR033121;IPR034164;IPR021109	Aspartic peptidase A1 family;Aspartic peptidase domain superfamily;Peptidase family A1 domain;Aspartic peptidase domain superfamily;Aspartic peptidase domain superfamily;Aspartic peptidase domain superfamily;Aspartic peptidase domain superfamily;Aspartic peptidase domain superfamily;Aspartic peptidase A1 family;Peptidase family A1 domain;Pepsin-like domain;Aspartic peptidase domain superfamily	PR00792 (PRINTS);G3DSA:2.40.70.10 (GENE3D);PF00026 (PFAM);G3DSA:2.40.70.10 (GENE3D);mobidb-lite (MOBIDB_LITE);mobidb-lite (MOBIDB_LITE);mobidb-lite (MOBIDB_LITE);mobidb-lite (MOBIDB_LITE);PTHR47966 (PANTHER);PS51767 (PROSITE_PROFILES);cd05471 (CDD);SSF50630 (SUPERFAMILY)	Asp	Eukaryotic aspartyl protease	-	-	-	-	-	-	-
	OG0015085	GBT10_05098	Glyco_hydro_88 domain-containing protein	N	CAZy	CWDE	-	-	-	-	-	-	IPR010905;IPR012341;noIPR;noIPR;noIPR;noIPR;IPR008928	Glycosyl hydrolase, family 88;Six-hairpin glycosidase-like superfamily;Six-hairpin glycosidase-like superfamily;Six-hairpin glycosidase-like superfamily;Six-hairpin glycosidase-like superfamily;Six-hairpin glycosidase-like superfamily;Six-hairpin glycosidase superfamily	PF07470 (PFAM);G3DSA:1.50.10.10 (GENE3D);mobidb-lite (MOBIDB_LITE);mobidb-lite (MOBIDB_LITE);PTHR41814 (PANTHER);PS51257 (PROSITE_PROFILES);SSF48208 (SUPERFAMILY)	Glyco_hydro_88	Glycosyl Hydrolase Family 88	GH	GH105	-	Glycosyl Hydrolase Family 88	Function unknown	Glyco_hydro_88	-
	OG0015090	GBT10_09245	Glutaminase A	N	Other	Hydrolase	-	-	-	-	-	Glutaminase A (EC 3.5.1.2)	IPR033433;IPR032515;noIPR;noIPR	Domain of unknown function DUF5127;Domain of unknown function DUF4964;Domain of unknown function DUF4964;Domain of unknown function DUF4964	PF17168 (PFAM);PF16334 (PFAM);PTHR31987 (PANTHER);PTHR31987:SF1 (PANTHER)	DUF5127	Domain of unknown function (DUF5127)	-	-	-	DUF1793-domain-containing protein	Function unknown	DUF4964,DUF4965,DUF5127	-
	OG0015121	GBNJ3_15682	Leucine-rich repeat domain superfamily	N	Other	Other	-	-	-	-	-	-	noIPR	Leucine-rich repeat domain superfamily	G3DSA:2.40.160.20 (GENE3D)	-	-	-	-	-	-	-	-	-
		GBT10_08204	Protein kinase-like domain superfamily	N	Other	Kinases	-	-	-	-	-	-	noIPR	Protein kinase-like domain superfamily	G3DSA:2.40.160.20 (GENE3D)	-	-	-	-	-	-	-	-	-
	OG0015124	GBNJ3_17738	Endo-1,4-beta-xylanase 6 (Xylanase 6)	N	CAZy	CWDE	GO:0005576;GO:0031176;GO:0045493	extracellular region;endo-1,4-beta-xylanase activity;xylan catabolic process	Cellular Component;Molecular Function;Biological Process	Endo-1,4-beta-xylanase 6 (Xylanase 6) (EC 3.2.1.8) (1,4-beta-D-xylan xylanohydrolase 6)	reduced_virulence	Endo-1,4-beta-xylanase (Xylanase) (EC 3.2.1.8) (1,4-beta-D-xylan xylanohydrolase) (TAXI)	IPR001000;IPR001000;IPR000254;IPR000254;noIPR;IPR001000;noIPR;IPR044846;IPR000254;IPR001000;IPR000254;IPR035971;IPR017853	Glycoside hydrolase family 10 domain;Glycoside hydrolase family 10 domain;Cellulose-binding domain, fungal;Cellulose-binding domain, fungal;Cellulose-binding domain, fungal;Glycoside hydrolase family 10 domain;Glycoside hydrolase family 10 domain;Glycoside hydrolase family 10;Cellulose-binding domain, fungal;Glycoside hydrolase family 10 domain;Cellulose-binding domain, fungal;Cellulose-binding d…	PR00134 (PRINTS);SM00633 (SMART);SM00236 (SMART);PF00734 (PFAM);G3DSA:3.20.20.80 (GENE3D);PF00331 (PFAM);PTHR31490:SF35 (PANTHER);PTHR31490 (PANTHER);PS00562 (PROSITE_PATTERNS);PS51760 (PROSITE_PROFILES);PS51164 (PROSITE_PROFILES);SSF57180 (SUPERFAMILY);SSF51445 (SUPERFAMILY)	Glyco_hydro_10	Glycosyl hydrolase family 10	GH & CBM	GH10 & CBM1 & CBM2	-	Beta-xylanase	Carbohydrate transport and metabolism	CBM_1,Glyco_hydro_10	-
	OG0015205	GBNJ3_17117	Aspartyl proteinase	N	Peptidase	Aspartic peptidase	GO:0016787	hydrolase activity	Molecular Function	Aspartyl proteinase	unaffected_pathogenicity	Polyporopepsin (EC 3.4.23.29) (Aspartic proteinase)	IPR001461;IPR021109;IPR033121;IPR021109;IPR001461;IPR001969;IPR033121;IPR034164;IPR021109	Aspartic peptidase A1 family;Aspartic peptidase domain superfamily;Peptidase family A1 domain;Aspartic peptidase domain superfamily;Aspartic peptidase A1 family;Aspartic peptidase, active site;Peptidase family A1 domain;Pepsin-like domain;Aspartic peptidase domain superfamily	PR00792 (PRINTS);G3DSA:2.40.70.10 (GENE3D);PF00026 (PFAM);G3DSA:2.40.70.10 (GENE3D);PTHR47966 (PANTHER);PS00141 (PROSITE_PATTERNS);PS51767 (PROSITE_PROFILES);cd05471 (CDD);SSF50630 (SUPERFAMILY)	Asp	Eukaryotic aspartyl protease	-	-	polyporopepsin (Polyporus tulipiferae) [A01.019]	Belongs to the peptidase A1 family	Post-translational modification, protein turnover, and chaperones	Asp	-
		GBT10_10470	Aspartyl proteinase	N	Peptidase	Aspartic peptidase	GO:0016787	hydrolase activity	Molecular Function	Aspartyl proteinase	unaffected_pathogenicity	Polyporopepsin (EC 3.4.23.29) (Aspartic proteinase)	IPR001461;IPR021109;IPR021109;IPR033121;IPR001461;IPR001969;IPR033121;IPR034164;IPR021109	Aspartic peptidase A1 family;Aspartic peptidase domain superfamily;Aspartic peptidase domain superfamily;Peptidase family A1 domain;Aspartic peptidase A1 family;Aspartic peptidase, active site;Peptidase family A1 domain;Pepsin-like domain;Aspartic peptidase domain superfamily	PR00792 (PRINTS);G3DSA:2.40.70.10 (GENE3D);G3DSA:2.40.70.10 (GENE3D);PF00026 (PFAM);PTHR47966 (PANTHER);PS00141 (PROSITE_PATTERNS);PS51767 (PROSITE_PROFILES);cd05471 (CDD);SSF50630 (SUPERFAMILY)	Asp	Eukaryotic aspartyl protease	-	-	polyporopepsin (Polyporus tulipiferae) [A01.019]	peptidase A1	Post-translational modification, protein turnover, and chaperones	Asp	-
	OG0015211	GBNJ3_22159	Unknown protein	E	Unannotated	Unannotated	-	-	-	-	-	-	-	-	-	-	-	-	-	-	-	-	-	-
		GBT10_12430	Unknown protein	E	Unannotated	Unannotated	-	-	-	-	-	-	-	-	-	-	-	-	-	-	-	-	-	-
	OG0015268	GBNJ3_02771	Laccase-4	N	CAZy	Other CAZyme	GO:0016491;GO:0046872	oxidoreductase activity;metal ion binding	Molecular Function;Molecular Function	-	-	Laccase-4 (EC 1.10.3.2) (Benzenediol:oxygen oxidoreductase 4) (Diphenol oxidase 4) (Urishiol oxidase 4)	IPR008972	Cupredoxin	G3DSA:2.60.40.420 (GENE3D)	-	-	-	-	-	-	-	-	-
		GBT10_13664	Unknown protein	N	Unannotated	Unannotated	-	-	-	-	-	-	-	-	-	-	-	-	-	-	-	-	-	-
	OG0015281	GBT10_17382	Glycophorin_A domain-containing protein	N	Other	Other	-	-	-	-	-	-	noIPR;noIPR;noIPR;noIPR;noIPR;noIPR;noIPR	Protein of unknown function DUF3712;Protein of unknown function DUF3712;Protein of unknown function DUF3712;Protein of unknown function DUF3712;Protein of unknown function DUF3712;Protein of unknown function DUF3712;Protein of unknown function DUF3712	G3DSA:1.20.5.510 (GENE3D);G3DSA:2.60.120.260 (GENE3D);mobidb-lite (MOBIDB_LITE);mobidb-lite (MOBIDB_LITE);mobidb-lite (MOBIDB_LITE);mobidb-lite (MOBIDB_LITE);mobidb-lite (MOBIDB_LITE)	Glycophorin_A	Glycophorin A	-	-	-	-	-	-	-
	OG0015310	GBNJ3_09589	Cu_bind_like domain-containing protein	N	Other	Other	-	-	-	-	-	-	IPR008972;IPR003245;noIPR;noIPR;noIPR;noIPR;noIPR;IPR008972	Cupredoxin;Phytocyanin domain;Phytocyanin domain;Phytocyanin domain;Phytocyanin domain;Phytocyanin domain;Phytocyanin domain;Cupredoxin	G3DSA:2.60.40.420 (GENE3D);PF02298 (PFAM);mobidb-lite (MOBIDB_LITE);mobidb-lite (MOBIDB_LITE);mobidb-lite (MOBIDB_LITE);mobidb-lite (MOBIDB_LITE);PTHR34883 (PANTHER);SSF49503 (SUPERFAMILY)	Cu_bind_like	Plastocyanin-like domain	-	-	-	-	-	Cu_bind_like	-
		GBT10_19097	Cu_bind_like domain-containing protein	N	Other	Other	-	-	-	-	-	-	IPR008972;IPR003245;noIPR;noIPR;noIPR;noIPR;noIPR;IPR008972	Cupredoxin;Phytocyanin domain;Phytocyanin domain;Phytocyanin domain;Phytocyanin domain;Phytocyanin domain;Phytocyanin domain;Cupredoxin	G3DSA:2.60.40.420 (GENE3D);PF02298 (PFAM);mobidb-lite (MOBIDB_LITE);mobidb-lite (MOBIDB_LITE);mobidb-lite (MOBIDB_LITE);mobidb-lite (MOBIDB_LITE);PTHR34883 (PANTHER);SSF49503 (SUPERFAMILY)	Cu_bind_like	Plastocyanin-like domain	-	-	-	-	-	Cu_bind_like	-
	OG0015399	GBT10_07621	Chitin_bind_1 domain-containing protein	E	CAZy	CWDE	-	-	-	-	-	-	IPR001002;IPR001002;noIPR;IPR001223;IPR036861;noIPR;noIPR;noIPR;noIPR;IPR018371;IPR001002;IPR001223;IPR001002;noIPR;noIPR;IPR036861;IPR017853;IPR036861	Chitin-binding, type 1;Chitin-binding, type 1;Chitin-binding, type 1;Glycoside hydrolase family 18, catalytic domain;Endochitinase-like superfamily;Endochitinase-like superfamily;Endochitinase-like superfamily;Endochitinase-like superfamily;Endochitinase-like superfamily;Chitin-binding, type 1, conserved site;Chitin-binding, type 1;Glycoside hydrolase family 18, catalytic domain;Chitin-binding, t…	SM00270 (SMART);PF00187 (PFAM);G3DSA:3.20.20.80 (GENE3D);PF00704 (PFAM);G3DSA:3.30.60.10 (GENE3D);mobidb-lite (MOBIDB_LITE);mobidb-lite (MOBIDB_LITE);PTHR11177:SF350 (PANTHER);PTHR11177 (PANTHER);PS00026 (PROSITE_PATTERNS);PS50941 (PROSITE_PROFILES);PS51910 (PROSITE_PROFILES);PS50941 (PROSITE_PROFILES);cd00035 (CDD);cd00035 (CDD);SSF57016 (SUPERFAMILY);SSF51445 (SUPERFAMILY);SSF57016 (SUPERFAMILY)	Chitin_bind_1	Chitin recognition protein	-	-	-	Glycosyl hydrolases family 18	Carbohydrate transport and metabolism	Glyco_hydro_18	-
	OG0015458	GBNJ3_03050	Long chronological lifespan protein 2	E	Other	Other	-	-	-	-	-	Long chronological lifespan protein 2	IPR034543	Long chronological lifespan protein 2	PTHR38425 (PANTHER)	-	-	-	-	-	component of the endoplasmic reticulum- associated degradation (ERAD) pathway	Post-translational modification, protein turnover, and chaperones	-	-
		GBT10_01970	Long chronological lifespan protein 2	E	Other	Other	-	-	-	-	-	Long chronological lifespan protein 2	IPR034543	Long chronological lifespan protein 2	PTHR38425 (PANTHER)	-	-	-	-	-	component of the endoplasmic reticulum- associated degradation (ERAD) pathway	Post-translational modification, protein turnover, and chaperones	-	-
	OG0015485	GBNJ3_24181	Glycoside hydrolase superfamily	E	CAZy	CWDE	-	-	-	-	-	-	noIPR;noIPR;noIPR;noIPR	Glycoside hydrolase superfamily;Glycoside hydrolase superfamily;Glycoside hydrolase superfamily;Glycoside hydrolase superfamily	mobidb-lite (MOBIDB_LITE);mobidb-lite (MOBIDB_LITE);mobidb-lite (MOBIDB_LITE);mobidb-lite (MOBIDB_LITE)	-	-	-	-	-	-	-	-	-
	OG0015489	GBNJ3_25132	Papain inhibitor (SPI)	E	Other	Serine/cysteine peptidase inhibitor	GO:0004867;GO:0004869;GO:0005615;GO:0010466	serine-type endopeptidase inhibitor activity;cysteine-type endopeptidase inhibitor activity;extracellular space;negative regulation of peptidase activity	Molecular Function;Molecular Function;Cellular Component;Biological Process	-	-	Papain inhibitor (SPI)	IPR009009;IPR036908;noIPR;noIPR;IPR036908	RlpA-like protein, double-psi beta-barrel domain;RlpA-like domain superfamily;RlpA-like domain superfamily;RlpA-like domain superfamily;RlpA-like domain superfamily	PF03330 (PFAM);G3DSA:2.40.40.10 (GENE3D);PTHR31836:SF23 (PANTHER);PTHR31836 (PANTHER);SSF50685 (SUPERFAMILY)	DPBB_1	Lytic transglycolase	-	-	-	Non-catalytic module family expn protein	Function unknown	DPBB_1	-
	OG0015539	GBT10_17628	FAD/NAD(P)-binding domain superfamily	N	Other	Redox-active proteins	-	-	-	-	-	-	noIPR	FAD/NAD(P)-binding domain superfamily	mobidb-lite (MOBIDB_LITE)	-	-	-	-	-	-	-	-	-
	OG0015648	GBNJ3_00104	Unknown protein	E	Unannotated	Unannotated	-	-	-	-	-	-	-	-	-	-	-	-	-	-	-	-	-	-
	OG0015670	GBNJ3_10914	Beta-hexosaminidase-like, domain 2	N	Other	Other	-	-	-	-	-	-	IPR029018	Beta-hexosaminidase-like, domain 2	G3DSA:3.30.379.10 (GENE3D)	-	-	-	-	-	-	-	-	-
		GBT10_07569	Glyco_hydro_20b domain-containing protein	N	CAZy	CWDE	-	-	-	-	-	-	IPR015882;IPR029018;IPR029018	Beta-hexosaminidase, bacterial type, N-terminal;Beta-hexosaminidase-like, domain 2;Beta-hexosaminidase-like, domain 2	PF02838 (PFAM);G3DSA:3.30.379.10 (GENE3D);SSF55545 (SUPERFAMILY)	Glyco_hydro_20b	Glycosyl hydrolase family 20, domain 2	Probable GH	GH20	-	Glycosyl hydrolase family 20, catalytic domain	Carbohydrate transport and metabolism	Glyco_hydro_20b	-
	OG0015681	GBNJ3_11555	Pre-rRNA-processing protein TSR2	N	Other	Other	-	-	-	-	-	-	noIPR	Pre-rRNA-processing protein TSR2	PS51257 (PROSITE_PROFILES)	-	-	-	-	-	-	-	-	-
	OG0015697	GBNJ3_08219	Dibasic-processing endoprotease	N	Peptidase	Serine peptidase	GO:0004252;GO:0005515;GO:0005802;GO:0006508;GO:0007323;GO:0016020	serine-type endopeptidase activity;protein binding;trans-Golgi network;proteolysis;peptide pheromone maturation;membrane	Molecular Function;Molecular Function;Cellular Component;Biological Process;Biological Process;Cellular Component	-	-	Dibasic-processing endoprotease (EC 3.4.21.-) (KEX2-related protease)	IPR015500;noIPR;IPR000209;IPR002884;IPR036852;noIPR;noIPR;noIPR;noIPR;noIPR;noIPR;noIPR;noIPR;IPR022398;IPR023828;IPR002884;noIPR;IPR034182;IPR008979;IPR036852	Peptidase S8, subtilisin-related;Peptidase S8, subtilisin-related;Peptidase S8/S53 domain;P domain;Peptidase S8/S53 domain superfamily;Peptidase S8/S53 domain superfamily;Peptidase S8/S53 domain superfamily;Peptidase S8/S53 domain superfamily;Peptidase S8/S53 domain superfamily;Peptidase S8/S53 domain superfamily;Peptidase S8/S53 domain superfamily;Peptidase S8/S53 domain superfamily;Peptidase S8…	PR00723 (PRINTS);G3DSA:2.60.120.260 (GENE3D);PF00082 (PFAM);PF01483 (PFAM);G3DSA:3.40.50.200 (GENE3D);mobidb-lite (MOBIDB_LITE);mobidb-lite (MOBIDB_LITE);mobidb-lite (MOBIDB_LITE);mobidb-lite (MOBIDB_LITE);PTHR42884:SF14 (PANTHER);PTHR42884 (PANTHER);PTHR42884:SF14 (PANTHER);PTHR42884 (PANTHER);PS00137 (PROSITE_PATTERNS);PS00138 (PROSITE_PATTERNS);PS51829 (PROSITE_PROFILES);PS51892 (PROSITE_PROFI…	Peptidase_S8	Subtilase family	-	-	-	Proprotein convertase P-domain	Post-translational modification, protein turnover, and chaperones	P_proprotein,Peptidase_S8	-
		GBT10_22191	Dibasic-processing endoprotease	N	Peptidase	Serine peptidase	GO:0004252;GO:0004867;GO:0005515;GO:0005802;GO:0007323;GO:0016021;GO:0016485	serine-type endopeptidase activity;serine-type endopeptidase inhibitor activity;protein binding;trans-Golgi network;peptide pheromone maturation;integral component of membrane;protein processing	Molecular Function;Molecular Function;Molecular Function;Cellular Component;Biological Process;Cellular Component;Biological Process	-	-	Dibasic-processing endoprotease (EC 3.4.21.-) (KEX2-related protease)	IPR015500;IPR002884;noIPR;IPR000209;IPR036852;noIPR;noIPR;noIPR;noIPR;noIPR;noIPR;noIPR;noIPR;noIPR;IPR022398;IPR023828;IPR002884;noIPR;IPR034182;IPR008979;IPR036852	Peptidase S8, subtilisin-related;P domain;P domain;Peptidase S8/S53 domain;Peptidase S8/S53 domain superfamily;Peptidase S8/S53 domain superfamily;Peptidase S8/S53 domain superfamily;Peptidase S8/S53 domain superfamily;Peptidase S8/S53 domain superfamily;Peptidase S8/S53 domain superfamily;Peptidase S8/S53 domain superfamily;Peptidase S8/S53 domain superfamily;Peptidase S8/S53 domain superfamily;…	PR00723 (PRINTS);PF01483 (PFAM);G3DSA:2.60.120.260 (GENE3D);PF00082 (PFAM);G3DSA:3.40.50.200 (GENE3D);mobidb-lite (MOBIDB_LITE);mobidb-lite (MOBIDB_LITE);mobidb-lite (MOBIDB_LITE);mobidb-lite (MOBIDB_LITE);mobidb-lite (MOBIDB_LITE);mobidb-lite (MOBIDB_LITE);mobidb-lite (MOBIDB_LITE);PTHR42884 (PANTHER);PTHR42884:SF14 (PANTHER);PS00137 (PROSITE_PATTERNS);PS00138 (PROSITE_PATTERNS);PS51829 (PROSITE…	Peptidase_S8	Subtilase family	-	-	-	Proprotein convertase P-domain	Post-translational modification, protein turnover, and chaperones	P_proprotein,Peptidase_S8	-
	OG0015703	GBNJ3_14307	Peptidyl-Lys metalloendopeptidase (MEP)	N	Peptidase	Metallopeptidase	GO:0008233	peptidase activity	Molecular Function	-	-	Peptidyl-Lys metalloendopeptidase (MEP) (EC 3.4.24.20) (GfMEP)	IPR024079;noIPR;noIPR;noIPR	Metallopeptidase, catalytic domain superfamily;Metallopeptidase, catalytic domain superfamily;Metallopeptidase, catalytic domain superfamily;Metallopeptidase, catalytic domain superfamily	G3DSA:3.40.390.10 (GENE3D);G3DSA:2.60.40.2970 (GENE3D);PTHR37016 (PANTHER);SSF55486 (SUPERFAMILY)	-	-	-	-	-	peptidyl-Lys metalloendopeptidase	Post-translational modification, protein turnover, and chaperones	-	-
		GBT10_07666	Peptidyl-Lys metalloendopeptidase (MEP)	N	Peptidase	Metallopeptidase	GO:0008233	peptidase activity	Molecular Function	-	-	Peptidyl-Lys metalloendopeptidase (MEP) (EC 3.4.24.20) (GfMEP)	IPR024079;noIPR;IPR029463;noIPR;noIPR	Metallopeptidase, catalytic domain superfamily;Metallopeptidase, catalytic domain superfamily;Lysine-specific metallo-endopeptidase;Lysine-specific metallo-endopeptidase;Lysine-specific metallo-endopeptidase	G3DSA:3.40.390.10 (GENE3D);G3DSA:2.60.40.2970 (GENE3D);PF14521 (PFAM);PTHR37016 (PANTHER);SSF55486 (SUPERFAMILY)	Aspzincin_M35	Lysine-specific metallo-endopeptidase	-	-	-	peptidyl-Lys metalloendopeptidase	Post-translational modification, protein turnover, and chaperones	Aspzincin_M35	-
	OG0015735	GBNJ3_20595	Beta-glucuronidase (GlcAase)	N	CAZy	CWDE	-	-	-	-	-	Beta-glucuronidase (GlcAase) (EC 3.2.1.31) (Beta-D-glucuronoside glucuronosohydrolase)	IPR031728;noIPR;noIPR;IPR017853	Beta-glucuronidase, C-terminal;Beta-glucuronidase, C-terminal;Beta-glucuronidase, C-terminal;Glycoside hydrolase superfamily	PF16862 (PFAM);G3DSA:3.20.20.80 (GENE3D);PTHR36183 (PANTHER);SSF51445 (SUPERFAMILY)	Glyco_hydro_79C	Glycosyl hydrolase family 79 C-terminal beta domain	GH	GH79	-	Glycoside hydrolase family 79 protein	Carbohydrate transport and metabolism	Glyco_hydro_79C	-
		GBT10_15304	Beta-glucuronidase (GlcAase)	N	CAZy	CWDE	-	-	-	-	-	Beta-glucuronidase (GlcAase) (EC 3.2.1.31) (Beta-D-glucuronoside glucuronosohydrolase)	IPR031728;noIPR;noIPR;IPR017853	Beta-glucuronidase, C-terminal;Beta-glucuronidase, C-terminal;Beta-glucuronidase, C-terminal;Glycoside hydrolase superfamily	PF16862 (PFAM);G3DSA:3.20.20.80 (GENE3D);PTHR36183 (PANTHER);SSF51445 (SUPERFAMILY)	Glyco_hydro_79C	Glycosyl hydrolase family 79 C-terminal beta domain	GH	GH79	-	Glycoside hydrolase family 79 protein	Carbohydrate transport and metabolism	Glyco_hydro_79C	-
	OG0015739	GBNJ3_22603	Unknown protein	N	Unannotated	Unannotated	-	-	-	-	-	-	-	-	-	-	-	-	-	-	-	-	-	-
		GBT10_16224	Unknown protein	E	Unannotated	Unannotated	-	-	-	-	-	-	-	-	-	-	-	-	-	-	-	-	-	-
	OG0015762	GBNJ3_25624	Lipase	E	Carboxylesterase	Carboxylesterase	GO:0016298;GO:0110165	lipase activity;cellular anatomical entity	Molecular Function;Cellular Component	Lipase	effector_(plant_avirulence_determinant)	Lipase (EC 3.1.1.3) (RDL) (Triacylglycerol lipase) (ROL)	IPR002921;IPR029058;noIPR;noIPR;noIPR;IPR029058	Fungal lipase-like domain;Alpha/Beta hydrolase fold;Alpha/Beta hydrolase fold;Alpha/Beta hydrolase fold;Alpha/Beta hydrolase fold;Alpha/Beta hydrolase fold	PF01764 (PFAM);G3DSA:3.40.50.1820 (GENE3D);PTHR45856 (PANTHER);PTHR45856:SF11 (PANTHER);cd00519 (CDD);SSF53474 (SUPERFAMILY)	Lipase_3	Lipase (class 3)	-	-	-	Alpha beta-hydrolase	Carbohydrate transport and metabolism	Lipase_3	-
		GBT10_09478	Lipase	E	Carboxylesterase	Carboxylesterase	GO:0016298;GO:0110165	lipase activity;cellular anatomical entity	Molecular Function;Cellular Component	Lipase	effector_(plant_avirulence_determinant)	Lipase (EC 3.1.1.3) (Triacylglycerol lipase)	IPR002921;IPR029058;noIPR;noIPR;noIPR;IPR029058	Fungal lipase-like domain;Alpha/Beta hydrolase fold;Alpha/Beta hydrolase fold;Alpha/Beta hydrolase fold;Alpha/Beta hydrolase fold;Alpha/Beta hydrolase fold	PF01764 (PFAM);G3DSA:3.40.50.1820 (GENE3D);PTHR45856 (PANTHER);PTHR45856:SF11 (PANTHER);cd00519 (CDD);SSF53474 (SUPERFAMILY)	Lipase_3	Lipase (class 3)	-	-	-	Alpha beta-hydrolase	Carbohydrate transport and metabolism	Lipase_3	-
	OG0015777	GBNJ3_17344	FAD/NAD(P)-binding domain superfamily	N	Other	Redox-active proteins	-	-	-	-	-	-	noIPR;noIPR;noIPR	FAD/NAD(P)-binding domain superfamily;FAD/NAD(P)-binding domain superfamily;FAD/NAD(P)-binding domain superfamily	mobidb-lite (MOBIDB_LITE);mobidb-lite (MOBIDB_LITE);mobidb-lite (MOBIDB_LITE)	-	-	-	-	-	-	-	-	-
	OG0015780	GBNJ3_08430	DPBB_1 domain-containing protein	E	Other	Other	-	-	-	-	-	-	IPR036908;IPR007112;IPR036908	RlpA-like domain superfamily;Expansin/pollen allergen, DPBB domain;RlpA-like domain superfamily	G3DSA:2.40.40.10 (GENE3D);PS50842 (PROSITE_PROFILES);SSF50685 (SUPERFAMILY)	DPBB_1	Lytic transglycolase	-	-	-	-	-	-	-
		GBT10_23728	DPBB_1 domain-containing protein	E	Other	Other	-	-	-	-	-	-	IPR036908;IPR007112;IPR036908	RlpA-like domain superfamily;Expansin/pollen allergen, DPBB domain;RlpA-like domain superfamily	G3DSA:2.40.40.10 (GENE3D);PS50842 (PROSITE_PROFILES);SSF50685 (SUPERFAMILY)	DPBB_1	Lytic transglycolase	-	-	-	-	-	-	-
	OG0015885	GBNJ3_24560	alpha-1,2-Mannosidase	N	CAZy	CWDE	GO:0005737;GO:0016787;GO:0019538;GO:0043231;GO:0044260	cytoplasm;hydrolase activity;protein metabolic process;intracellular membrane-bounded organelle;cellular macromolecule metabolic process	Cellular Component;Molecular Function;Biological Process;Cellular Component;Biological Process	alpha-1,2-Mannosidase (EC 3.2.1.-)	unaffected_pathogenicity	Probable mannosyl-oligosaccharide alpha-1,2-mannosidase 1B (EC 3.2.1.113) (Class I alpha-mannosidase 1B) (Man(9)-alpha-mannosidase 1B)	IPR001382;IPR001382;IPR012341;noIPR;noIPR;IPR036026	Glycoside hydrolase family 47;Glycoside hydrolase family 47;Six-hairpin glycosidase-like superfamily;Six-hairpin glycosidase-like superfamily;Six-hairpin glycosidase-like superfamily;Seven-hairpin glycosidases	PR00747 (PRINTS);PF01532 (PFAM);G3DSA:1.50.10.10 (GENE3D);PTHR11742 (PANTHER);PTHR11742:SF45 (PANTHER);SSF48225 (SUPERFAMILY)	Glyco_hydro_47	Glycosyl hydrolase family 47	GH	GH47	-	Belongs to the glycosyl hydrolase 47 family	Carbohydrate transport and metabolism	Glyco_hydro_47	-
		GBT10_05735	alpha-1,2-Mannosidase	N	CAZy	CWDE	GO:0005737;GO:0016798;GO:0019538;GO:0043231;GO:0044260	cytoplasm;hydrolase activity, acting on glycosyl bonds;protein metabolic process;intracellular membrane-bounded organelle;cellular macromolecule metabolic process	Cellular Component;Molecular Function;Biological Process;Cellular Component;Biological Process	alpha-1,2-Mannosidase (EC 3.2.1.-)	unaffected_pathogenicity	Probable mannosyl-oligosaccharide alpha-1,2-mannosidase 1B (EC 3.2.1.113) (Class I alpha-mannosidase 1B) (Man(9)-alpha-mannosidase 1B)	IPR001382;IPR012341;IPR001382;noIPR;noIPR;IPR036026	Glycoside hydrolase family 47;Six-hairpin glycosidase-like superfamily;Glycoside hydrolase family 47;Glycoside hydrolase family 47;Glycoside hydrolase family 47;Seven-hairpin glycosidases	PR00747 (PRINTS);G3DSA:1.50.10.10 (GENE3D);PF01532 (PFAM);PTHR11742:SF45 (PANTHER);PTHR11742 (PANTHER);SSF48225 (SUPERFAMILY)	Glyco_hydro_47	Glycosyl hydrolase family 47	GH	GH47	-	Belongs to the glycosyl hydrolase 47 family	Carbohydrate transport and metabolism	Glyco_hydro_47	-
	OG0015890	GBNJ3_04717	Peptidase_M24 domain-containing protein	N	Peptidase	Metallopeptidase	-	-	-	-	-	-	IPR000994;IPR036005;noIPR;IPR036005	Peptidase M24;Creatinase/aminopeptidase-like;Creatinase/aminopeptidase-like;Creatinase/aminopeptidase-like	PF00557 (PFAM);G3DSA:3.90.230.10 (GENE3D);cd01066 (CDD);SSF55920 (SUPERFAMILY)	Peptidase_M24	Metallopeptidase family M24	-	-	-	Metallopeptidase family M24	Post-translational modification, protein turnover, and chaperones	Peptidase_M24	-
		GBT10_07730	Peptidase_M24 domain-containing protein	N	Peptidase	Metallopeptidase	-	-	-	-	-	-	IPR000994;IPR036005;noIPR;IPR036005	Peptidase M24;Creatinase/aminopeptidase-like;Creatinase/aminopeptidase-like;Creatinase/aminopeptidase-like	PF00557 (PFAM);G3DSA:3.90.230.10 (GENE3D);cd01066 (CDD);SSF55920 (SUPERFAMILY)	Peptidase_M24	Metallopeptidase family M24	-	-	-	Metallopeptidase family M24	Post-translational modification, protein turnover, and chaperones	Peptidase_M24	-
	OG0015920	GBNJ3_23582	Polysaccharide monooxygenase Cel61a (Cellulase-61a)	N	CAZy	Other CAZyme	GO:0005975;GO:0016787	carbohydrate metabolic process;hydrolase activity	Biological Process;Molecular Function	Uncharacterized protein	unaffected_pathogenicity	Polysaccharide monooxygenase Cel61a (Cellulase-61a) (Cel61a) (Endoglucanase-61a) (Glycoside hydrolase-61) (GH-61) (EC 1.13.-.-)	noIPR;IPR005103;noIPR	Concanavalin A-like lectin/glucanase domain superfamily;Glycoside hydrolase, family 61;Glycoside hydrolase, family 61	G3DSA:2.70.50.70 (GENE3D);PF03443 (PFAM);PTHR33353 (PANTHER)	AA9	Auxiliary Activity family 9 (formerly GH61)	AA	AA9	-	Glycosyl hydrolase family 61	Post-translational modification, protein turnover, and chaperones	Glyco_hydro_61	-
	OG0015937	GBNJ3_16311	Nucleotide-diphospho-sugar transferases	N	Other	Transferase	-	-	-	-	-	-	noIPR;noIPR	Nucleotide-diphospho-sugar transferases;Nucleotide-diphospho-sugar transferases	mobidb-lite (MOBIDB_LITE);mobidb-lite (MOBIDB_LITE)	-	-	-	-	-	-	-	-	-
		GBT10_11248	Cellulose-binding domain superfamily	N	Other	Other	-	-	-	-	-	-	noIPR;noIPR	Cellulose-binding domain superfamily;Cellulose-binding domain superfamily	mobidb-lite (MOBIDB_LITE);mobidb-lite (MOBIDB_LITE)	-	-	-	-	-	-	-	-	-
	OG0015970	GBNJ3_09399	Fruiting body protein SC3 (Hydrophobin SC3)	E	Other	Hydrophobins	GO:0110165	cellular anatomical entity	Cellular Component	-	-	Fruiting body protein SC3 (Hydrophobin SC3)	IPR001338;IPR001338;IPR019778	Hydrophobin;Hydrophobin;Hydrophobin, conserved site	SM00075 (SMART);PF01185 (PFAM);PS00956 (PROSITE_PATTERNS)	Hydrophobin	Fungal hydrophobin	-	-	-	Hydrophobins	Function unknown	Hydrophobin	-
		GBT10_11325	Fruiting body protein SC3 (Hydrophobin SC3)	E	Other	Hydrophobins	GO:0110165	cellular anatomical entity	Cellular Component	-	-	Fruiting body protein SC3 (Hydrophobin SC3)	IPR001338;IPR001338;IPR019778	Hydrophobin;Hydrophobin;Hydrophobin, conserved site	SM00075 (SMART);PF01185 (PFAM);PS00956 (PROSITE_PATTERNS)	Hydrophobin	Fungal hydrophobin	-	-	-	Hydrophobins	Function unknown	Hydrophobin	-
	OG0015977	GBNJ3_15548	Cytochrome P450 monooxygenase AOL_s00215g282	E	Other	Cytochrome P450 protein family	GO:0110165	cellular anatomical entity	Cellular Component	-	-	Cytochrome P450 monooxygenase AOL_s00215g282 (EC 1.-.-.-) (Arthrosporol biosynthesis cluster protein AOL_s00215g282) (m-cresol hydroxylase)	IPR036396;IPR001128;noIPR;IPR036396	Cytochrome P450 superfamily;Cytochrome P450;Cytochrome P450;Cytochrome P450 superfamily	G3DSA:1.10.630.10 (GENE3D);PF00067 (PFAM);PTHR46300 (PANTHER);SSF48264 (SUPERFAMILY)	p450	Cytochrome P450	-	-	-	Cytochrome P450	Secondary metabolites biosynthesis, transport, and catabolism	p450	-
		GBT10_02558	Cytochrome P450 monooxygenase AOL_s00215g282	N	Other	Cytochrome P450 protein family	GO:0004497;GO:0005488;GO:0005737;GO:0007584;GO:0009410;GO:0014070;GO:0016705;GO:0019369;GO:0032496;GO:0032526;GO:0043231;GO:0043434;GO:0045471	monooxygenase activity;binding;cytoplasm;response to nutrient;response to xenobiotic stimulus;response to organic cyclic compound;oxidoreductase activity, acting on paired donors, with incorporation or reduction of molecular oxygen;arachidonic acid metabolic process;response to lipopolysaccharide;response to retinoic acid;intracellular membrane-bounded organelle;response to peptide hormone;respon…	Molecular Function;Molecular Function;Cellular Component;Biological Process;Biological Process;Biological Process;Molecular Function;Biological Process;Biological Process;Biological Process;Cellular Component;Biological Process;Biological Process	-	-	Cytochrome P450 monooxygenase AOL_s00215g282 (EC 1.-.-.-) (Arthrosporol biosynthesis cluster protein AOL_s00215g282) (m-cresol hydroxylase)	IPR001128;IPR036396;noIPR;IPR036396	Cytochrome P450;Cytochrome P450 superfamily;Cytochrome P450 superfamily;Cytochrome P450 superfamily	PF00067 (PFAM);G3DSA:1.10.630.10 (GENE3D);PTHR46300 (PANTHER);SSF48264 (SUPERFAMILY)	p450	Cytochrome P450	-	-	-	-	-	-	-
	OG0016001	GBNJ3_23785	UstYa domain-containing protein	E	Other	UstYa domain-containing protein	-	-	-	-	-	-	IPR021765	Mycotoxin biosynthesis protein UstYa-like	PF11807 (PFAM)	UstYa	Mycotoxin biosynthesis protein UstYa	-	-	-	Domain of unknown function (DUF3328)	Function unknown	DUF3328	-
		GBT10_16501	UstYa domain-containing protein	E	Other	UstYa domain-containing protein	-	-	-	-	-	-	IPR021765	Mycotoxin biosynthesis protein UstYa-like	PF11807 (PFAM)	UstYa	Mycotoxin biosynthesis protein UstYa	-	-	-	Domain of unknown function (DUF3328)	Function unknown	DUF3328	-
	OG0016010	GBNJ3_21930	Saccharopepsin	E	Peptidase	Aspartic peptidase	GO:0005737;GO:0006508;GO:0006914;GO:0008233;GO:0043231	cytoplasm;proteolysis;autophagy;peptidase activity;intracellular membrane-bounded organelle	Cellular Component;Biological Process;Biological Process;Molecular Function;Cellular Component	-	-	Saccharopepsin (EC 3.4.23.25) (Aspartate protease) (PrA) (Proteinase A) (Carboxypeptidase Y-deficient protein 4) (Proteinase YSCA)	IPR001461;IPR021109;IPR033121;IPR001461;noIPR;IPR001969;IPR033121;IPR034164;IPR021109	Aspartic peptidase A1 family;Aspartic peptidase domain superfamily;Peptidase family A1 domain;Aspartic peptidase A1 family;Aspartic peptidase A1 family;Aspartic peptidase, active site;Peptidase family A1 domain;Pepsin-like domain;Aspartic peptidase domain superfamily	PR00792 (PRINTS);G3DSA:2.40.70.10 (GENE3D);PF00026 (PFAM);PTHR47966 (PANTHER);PTHR47966:SF51 (PANTHER);PS00141 (PROSITE_PATTERNS);PS51767 (PROSITE_PROFILES);cd05471 (CDD);SSF50630 (SUPERFAMILY)	Asp	Eukaryotic aspartyl protease	-	-	-	Belongs to the peptidase A1 family	Post-translational modification, protein turnover, and chaperones	Asp	-
		GBT10_14199	Polyporopepsin	N	Peptidase	Aspartic peptidase	GO:0008233;GO:0110165	peptidase activity;cellular anatomical entity	Molecular Function;Cellular Component	-	-	Polyporopepsin (EC 3.4.23.29) (Aspartic proteinase)	IPR001461;IPR021109;IPR033121;IPR021109;noIPR;IPR001461;IPR001969;IPR001969;IPR033121;IPR034164;IPR021109	Aspartic peptidase A1 family;Aspartic peptidase domain superfamily;Peptidase family A1 domain;Aspartic peptidase domain superfamily;Aspartic peptidase domain superfamily;Aspartic peptidase A1 family;Aspartic peptidase, active site;Aspartic peptidase, active site;Peptidase family A1 domain;Pepsin-like domain;Aspartic peptidase domain superfamily	PR00792 (PRINTS);G3DSA:2.40.70.10 (GENE3D);PF00026 (PFAM);G3DSA:2.40.70.10 (GENE3D);PTHR47966:SF51 (PANTHER);PTHR47966 (PANTHER);PS00141 (PROSITE_PATTERNS);PS00141 (PROSITE_PATTERNS);PS51767 (PROSITE_PROFILES);cd05471 (CDD);SSF50630 (SUPERFAMILY)	Asp	Eukaryotic aspartyl protease	-	-	polyporopepsin (Polyporus tulipiferae) [A01.019]	Belongs to the peptidase A1 family	Post-translational modification, protein turnover, and chaperones	Asp	-
	OG0016058	GBNJ3_22515	Putative mannan endo-1,6-alpha-mannosidase C1198.07c	N	CAZy	CWDE	GO:0005886;GO:0044182;GO:0044238;GO:0071555;GO:0071704;GO:0071852	plasma membrane;filamentous growth of a population of unicellular organisms;primary metabolic process;cell wall organization;organic substance metabolic process;fungal-type cell wall organization or biogenesis	Cellular Component;Biological Process;Biological Process;Biological Process;Biological Process;Biological Process	-	-	Putative mannan endo-1,6-alpha-mannosidase C1198.07c (EC 3.2.1.101) (Endo-alpha-1->6-D-mannanase C1198.07c)	IPR005198;noIPR;noIPR;IPR008928	Glycoside hydrolase, family 76;Glycoside hydrolase, family 76;Glycoside hydrolase, family 76;Six-hairpin glycosidase superfamily	PF03663 (PFAM);G3DSA:1.50.10.20 (GENE3D);PTHR47791 (PANTHER);SSF48208 (SUPERFAMILY)	Glyco_hydro_76	Glycosyl hydrolase family 76	GH	GH76	-	Glycoside hydrolase family 76 protein	Carbohydrate transport and metabolism	Glyco_hydro_76	-
		GBT10_04930	Putative mannan endo-1,6-alpha-mannosidase C1198.07c	N	CAZy	CWDE	GO:0005886;GO:0044182;GO:0044238;GO:0071555;GO:0071704;GO:0071852	plasma membrane;filamentous growth of a population of unicellular organisms;primary metabolic process;cell wall organization;organic substance metabolic process;fungal-type cell wall organization or biogenesis	Cellular Component;Biological Process;Biological Process;Biological Process;Biological Process;Biological Process	-	-	Putative mannan endo-1,6-alpha-mannosidase C1198.07c (EC 3.2.1.101) (Endo-alpha-1->6-D-mannanase C1198.07c)	IPR005198;noIPR;noIPR;IPR008928	Glycoside hydrolase, family 76;Glycoside hydrolase, family 76;Glycoside hydrolase, family 76;Six-hairpin glycosidase superfamily	PF03663 (PFAM);G3DSA:1.50.10.20 (GENE3D);PTHR47791 (PANTHER);SSF48208 (SUPERFAMILY)	Glyco_hydro_76	Glycosyl hydrolase family 76	GH	GH76	-	Glycoside hydrolase family 76 protein	Carbohydrate transport and metabolism	Glyco_hydro_76	-
	OG0016089	GBNJ3_12287	Ribosomal protein L17 superfamily	N	Other	Other	-	-	-	-	-	-	noIPR;noIPR;noIPR	Ribosomal protein L17 superfamily;Ribosomal protein L17 superfamily;Ribosomal protein L17 superfamily	Coil (COILS);mobidb-lite (MOBIDB_LITE);mobidb-lite (MOBIDB_LITE)	-	-	-	-	-	-	-	-	-
		GBT10_03506	G protein alpha subunit, helical insertion	N	Other	Other	-	-	-	-	-	-	noIPR;noIPR	G protein alpha subunit, helical insertion;G protein alpha subunit, helical insertion	Coil (COILS);mobidb-lite (MOBIDB_LITE)	-	-	-	-	-	-	-	-	-
	OG0016146	GBNJ3_08438	Acid phosphatase	E	Other	Phosphatase	-	-	-	-	-	Acid phosphatase (EC 3.1.3.2)	IPR002828;IPR036523;noIPR;IPR030048;IPR036523	Survival protein SurE-like phosphatase/nucleotidase;SurE-like phosphatase/nucleotidase superfamily;SurE-like phosphatase/nucleotidase superfamily;Survival protein SurE;SurE-like phosphatase/nucleotidase superfamily	PF01975 (PFAM);G3DSA:3.40.1210.10 (GENE3D);PTHR30457:SF19 (PANTHER);PTHR30457 (PANTHER);SSF64167 (SUPERFAMILY)	SurE	Survival protein SurE	-	-	-	Survival protein SurE	Function unknown	SurE	-
	OG0016192	GBNJ3_16659	Isonitrile hydratase	N	Other	Other	-	-	-	-	-	Isonitrile hydratase (EC 4.2.1.103) (Cyclohexyl-isocyanide hydratase)	IPR002818;IPR029062;noIPR;noIPR;IPR029062	DJ-1/PfpI;Class I glutamine amidotransferase-like;Class I glutamine amidotransferase-like;Class I glutamine amidotransferase-like;Class I glutamine amidotransferase-like	PF01965 (PFAM);G3DSA:3.40.50.880 (GENE3D);PTHR43130 (PANTHER);cd03139 (CDD);SSF52317 (SUPERFAMILY)	DJ-1_PfpI	DJ-1/PfpI family	-	-	-	DJ-1 PfpI family protein	Function unknown	DJ-1_PfpI	-
		GBT10_15060	Isonitrile hydratase	N	Other	Other	-	-	-	-	-	Isonitrile hydratase (EC 4.2.1.103) (Cyclohexyl-isocyanide hydratase)	IPR029062;IPR002818;noIPR;noIPR;IPR029062	Class I glutamine amidotransferase-like;DJ-1/PfpI;DJ-1/PfpI;DJ-1/PfpI;Class I glutamine amidotransferase-like	G3DSA:3.40.50.880 (GENE3D);PF01965 (PFAM);PTHR43130 (PANTHER);cd03139 (CDD);SSF52317 (SUPERFAMILY)	DJ-1_PfpI	DJ-1/PfpI family	-	-	-	DJ-1 PfpI family protein	Function unknown	DJ-1_PfpI	-
	OG0016210	GBNJ3_21598	Alpha-amylase	E	CAZy	CWDE	GO:0005488;GO:0016798	binding;hydrolase activity, acting on glycosyl bonds	Molecular Function;Molecular Function	-	-	Alpha-amylase (EC 3.2.1.1) (1,4-alpha-D-glucan glucanohydrolase)	IPR006046;IPR006047;IPR006047;noIPR;noIPR;noIPR;IPR017853	Alpha amylase;Glycosyl hydrolase, family 13, catalytic domain;Glycosyl hydrolase, family 13, catalytic domain;Glycosyl hydrolase, family 13, catalytic domain;Glycosyl hydrolase, family 13, catalytic domain;Glycosyl hydrolase, family 13, catalytic domain;Glycoside hydrolase superfamily	PR00110 (PRINTS);SM00642 (SMART);PF00128 (PFAM);G3DSA:3.20.20.80 (GENE3D);PTHR43447 (PANTHER);PTHR43447:SF7 (PANTHER);SSF51445 (SUPERFAMILY)	Alpha-amylase	Alpha amylase, catalytic domain	GH	GH13	-	Alpha-amylase	Carbohydrate transport and metabolism	Alpha-amylase	-
		GBT10_03181	Alpha-amylase	N	CAZy	CWDE	GO:0005488;GO:0016798	binding;hydrolase activity, acting on glycosyl bonds	Molecular Function;Molecular Function	-	-	Alpha-amylase (EC 3.2.1.1) (1,4-alpha-D-glucan glucanohydrolase)	IPR006046;IPR006047;noIPR;IPR006047;noIPR;noIPR;noIPR;IPR017853	Alpha amylase;Glycosyl hydrolase, family 13, catalytic domain;Glycosyl hydrolase, family 13, catalytic domain;Glycosyl hydrolase, family 13, catalytic domain;Glycosyl hydrolase, family 13, catalytic domain;Glycosyl hydrolase, family 13, catalytic domain;Glycosyl hydrolase, family 13, catalytic domain;Glycoside hydrolase superfamily	PR00110 (PRINTS);SM00642 (SMART);G3DSA:3.20.20.80 (GENE3D);PF00128 (PFAM);PTHR43447:SF7 (PANTHER);PTHR43447 (PANTHER);cd11317 (CDD);SSF51445 (SUPERFAMILY)	Alpha-amylase	Alpha amylase, catalytic domain	GH	GH13	-	Alpha-amylase	Carbohydrate transport and metabolism	Alpha-amylase	-
	OG0016231	GBNJ3_25298	Probable beta-galactosidase B	E	CAZy	CWDE	GO:0004565;GO:0005534;GO:0005615;GO:0005990	beta-galactosidase activity;galactose binding;extracellular space;lactose catabolic process	Molecular Function;Molecular Function;Cellular Component;Biological Process	-	-	Probable beta-galactosidase B (EC 3.2.1.23) (Lactase B)	IPR001944;IPR031330;noIPR;noIPR;IPR001944;IPR017853	Glycoside hydrolase, family 35;Glycoside hydrolase 35, catalytic domain;Glycoside hydrolase 35, catalytic domain;Glycoside hydrolase 35, catalytic domain;Glycoside hydrolase, family 35;Glycoside hydrolase superfamily	PR00742 (PRINTS);PF01301 (PFAM);G3DSA:3.20.20.80 (GENE3D);PTHR23421:SF122 (PANTHER);PTHR23421 (PANTHER);SSF51445 (SUPERFAMILY)	Glyco_hydro_35	Glycosyl hydrolases family 35	Probable GH	GH35	-	Glycoside hydrolase family 35 protein	Carbohydrate transport and metabolism	Glyco_hydro_35	-
		GBT10_01840	Probable beta-galactosidase B	E	CAZy	CWDE	GO:0008152;GO:0016798	metabolic process;hydrolase activity, acting on glycosyl bonds	Biological Process;Molecular Function	-	-	Probable beta-galactosidase B (EC 3.2.1.23) (Lactase B)	noIPR;IPR031330;IPR001944;noIPR;IPR017853	BTB/POZ domain;Glycoside hydrolase 35, catalytic domain;Glycoside hydrolase, family 35;Glycoside hydrolase, family 35;Glycoside hydrolase superfamily	G3DSA:3.20.20.80 (GENE3D);PF01301 (PFAM);PTHR23421 (PANTHER);PTHR23421:SF64 (PANTHER);SSF51445 (SUPERFAMILY)	Glyco_hydro_35	Glycosyl hydrolases family 35	Probable GH	GH35	-	Glycoside hydrolase family 35 protein	Carbohydrate transport and metabolism	Glyco_hydro_35	-
	OG0016234	GBNJ3_21785	Lipase	E	Carboxylesterase	Carboxylesterase	GO:0044238;GO:1901575	primary metabolic process;organic substance catabolic process	Biological Process;Biological Process	Lipase	effector_(plant_avirulence_determinant)	Lipase (EC 3.1.1.3) (RDL) (Triacylglycerol lipase) (ROL)	IPR029058;IPR002921;noIPR;noIPR;noIPR;IPR029058	Alpha/Beta hydrolase fold;Fungal lipase-like domain;Fungal lipase-like domain;Fungal lipase-like domain;Fungal lipase-like domain;Alpha/Beta hydrolase fold	G3DSA:3.40.50.1820 (GENE3D);PF01764 (PFAM);PTHR45856 (PANTHER);PTHR45856:SF11 (PANTHER);cd00519 (CDD);SSF53474 (SUPERFAMILY)	Lipase_3	Lipase (class 3)	-	-	-	Alpha beta-hydrolase	Lipid transport and metabolism	Lipase_3	-
		GBT10_19448	Lipase	E	Carboxylesterase	Carboxylesterase	GO:0044238;GO:1901575	primary metabolic process;organic substance catabolic process	Biological Process;Biological Process	Lipase	effector_(plant_avirulence_determinant)	Lipase (EC 3.1.1.3) (RDL) (Triacylglycerol lipase) (ROL)	IPR002921;IPR029058;noIPR;noIPR;noIPR;IPR029058	Fungal lipase-like domain;Alpha/Beta hydrolase fold;Alpha/Beta hydrolase fold;Alpha/Beta hydrolase fold;Alpha/Beta hydrolase fold;Alpha/Beta hydrolase fold	PF01764 (PFAM);G3DSA:3.40.50.1820 (GENE3D);PTHR45856 (PANTHER);PTHR45856:SF11 (PANTHER);cd00519 (CDD);SSF53474 (SUPERFAMILY)	Lipase_3	Lipase (class 3)	-	-	-	Alpha beta-hydrolase	Lipid transport and metabolism	Lipase_3	-
	OG0016336	GBNJ3_07600	Aspartyl proteinase	N	Peptidase	Aspartic peptidase	GO:0016787	hydrolase activity	Molecular Function	Aspartyl proteinase	unaffected_pathogenicity	Polyporopepsin (EC 3.4.23.29) (Aspartic proteinase)	IPR001461;IPR021109;IPR033121;IPR021109;IPR001461;IPR001969;IPR001969;IPR033121;IPR034164;IPR021109	Aspartic peptidase A1 family;Aspartic peptidase domain superfamily;Peptidase family A1 domain;Aspartic peptidase domain superfamily;Aspartic peptidase A1 family;Aspartic peptidase, active site;Aspartic peptidase, active site;Peptidase family A1 domain;Pepsin-like domain;Aspartic peptidase domain superfamily	PR00792 (PRINTS);G3DSA:2.40.70.10 (GENE3D);PF00026 (PFAM);G3DSA:2.40.70.10 (GENE3D);PTHR47966 (PANTHER);PS00141 (PROSITE_PATTERNS);PS00141 (PROSITE_PATTERNS);PS51767 (PROSITE_PROFILES);cd05471 (CDD);SSF50630 (SUPERFAMILY)	Asp	Eukaryotic aspartyl protease	-	-	polyporopepsin (Polyporus tulipiferae) [A01.019]	peptidase A1	Post-translational modification, protein turnover, and chaperones	Asp	-
		GBT10_14085	Aspartyl proteinase	N	Peptidase	Aspartic peptidase	GO:0016787	hydrolase activity	Molecular Function	Aspartyl proteinase	unaffected_pathogenicity	Polyporopepsin (EC 3.4.23.29) (Aspartic proteinase)	IPR001461;IPR033121;IPR021109;IPR021109;IPR001461;noIPR;IPR001969;IPR001969;IPR033121;IPR034164;IPR021109	Aspartic peptidase A1 family;Peptidase family A1 domain;Aspartic peptidase domain superfamily;Aspartic peptidase domain superfamily;Aspartic peptidase A1 family;Aspartic peptidase A1 family;Aspartic peptidase, active site;Aspartic peptidase, active site;Peptidase family A1 domain;Pepsin-like domain;Aspartic peptidase domain superfamily	PR00792 (PRINTS);PF00026 (PFAM);G3DSA:2.40.70.10 (GENE3D);G3DSA:2.40.70.10 (GENE3D);PTHR47966 (PANTHER);PTHR47966:SF51 (PANTHER);PS00141 (PROSITE_PATTERNS);PS00141 (PROSITE_PATTERNS);PS51767 (PROSITE_PROFILES);cd05471 (CDD);SSF50630 (SUPERFAMILY)	Asp	Eukaryotic aspartyl protease	-	-	polyporopepsin (Polyporus tulipiferae) [A01.019]	peptidase A1	Post-translational modification, protein turnover, and chaperones	Asp	-
	OG0016343	GBT10_00186	GTP cyclohydrolase II superfamily	E	Other	Hydrolase	-	-	-	-	-	-	noIPR;noIPR	GTP cyclohydrolase II superfamily;GTP cyclohydrolase II superfamily	G3DSA:2.60.120.260 (GENE3D);cd02795 (CDD)	-	-	-	-	-	-	-	-	-
Core	OG0000015	GBG3_14510	UstYa domain-containing protein	E	Other	UstYa domain-containing protein	-	-	-	-	-	-	IPR021765;IPR021765	Mycotoxin biosynthesis protein UstYa-like;Mycotoxin biosynthesis protein UstYa-like	PF11807 (PFAM);PTHR33365 (PANTHER)	UstYa	Mycotoxin biosynthesis protein UstYa	-	-	-	Domain of unknown function (DUF3328)	Function unknown	DUF3328	-
		GBG3_19584	UstYa domain-containing protein	E	Other	UstYa domain-containing protein	-	-	-	-	-	-	IPR021765;IPR021765	Mycotoxin biosynthesis protein UstYa-like;Mycotoxin biosynthesis protein UstYa-like	PF11807 (PFAM);PTHR33365 (PANTHER)	UstYa	Mycotoxin biosynthesis protein UstYa	-	-	-	Domain of unknown function (DUF3328)	Function unknown	DUF3328	-
		GBT10_04522	UstYa domain-containing protein	E	Other	UstYa domain-containing protein	-	-	-	-	-	-	IPR021765;IPR021765	Mycotoxin biosynthesis protein UstYa-like;Mycotoxin biosynthesis protein UstYa-like	PF11807 (PFAM);PTHR33365 (PANTHER)	UstYa	Mycotoxin biosynthesis protein UstYa	-	-	-	Domain of unknown function (DUF3328)	Function unknown	DUF3328	-
	OG0000028	GBG3_04066	Nis1 domain-containing protein	N	Effector-associated	Nis1 domain-containing protein	-	-	-	-	-	-	-	-	-	Nis1	Nis1 family	-	-	-	-	-	-	-
		GBG3_10858	Nis1 domain-containing protein	N	Effector-associated	Nis1 domain-containing protein	-	-	-	-	-	-	-	-	-	Nis1	Nis1 family	-	-	-	-	-	-	-
		GBG3_16947	Nis1 domain-containing protein	N	Effector-associated	Nis1 domain-containing protein	-	-	-	-	-	-	-	-	-	Nis1	Nis1 family	-	-	-	-	-	-	-
		GBNJ3_13249	Nis1 domain-containing protein	N	Effector-associated	Nis1 domain-containing protein	-	-	-	-	-	-	-	-	-	Nis1	Nis1 family	-	-	-	-	-	-	-
		GBNJ3_15098	Nis1 domain-containing protein	N	Effector-associated	Nis1 domain-containing protein	-	-	-	-	-	-	-	-	-	Nis1	Nis1 family	-	-	-	-	-	-	-
		GBT10_19377	Nis1 domain-containing protein	N	Effector-associated	Nis1 domain-containing protein	-	-	-	-	-	-	-	-	-	Nis1	Nis1 family	-	-	-	-	-	-	-
	OG0000035	GBG3_10447	Acetylesterase	N	CAZy	CWDE	-	-	-	-	-	Acetylesterase (EC 3.1.1.6) (Carbohydrate esterase family 16 protein)	IPR001087;IPR036514;noIPR;noIPR;noIPR	GDSL lipase/esterase;SGNH hydrolase superfamily;SGNH hydrolase superfamily;SGNH hydrolase superfamily;SGNH hydrolase superfamily	PF00657 (PFAM);G3DSA:3.40.50.1110 (GENE3D);PTHR45648:SF22 (PANTHER);PTHR45648 (PANTHER);SSF52266 (SUPERFAMILY)	Lipase_GDSL	GDSL-like Lipase/Acylhydrolase	CE	CE16	-	Carbohydrate esterase family 16	Post-translational modification, protein turnover, and chaperones	Lipase_GDSL	-
		GBG3_10458	Acetylesterase	N	CAZy	CWDE	-	-	-	-	-	Acetylesterase (EC 3.1.1.6) (Carbohydrate esterase family 16 protein)	IPR001087;IPR036514;noIPR;noIPR;noIPR	GDSL lipase/esterase;SGNH hydrolase superfamily;SGNH hydrolase superfamily;SGNH hydrolase superfamily;SGNH hydrolase superfamily	PF00657 (PFAM);G3DSA:3.40.50.1110 (GENE3D);PTHR45648 (PANTHER);PTHR45648:SF22 (PANTHER);SSF52266 (SUPERFAMILY)	Lipase_GDSL	GDSL-like Lipase/Acylhydrolase	CE	CE16	-	Carbohydrate esterase family 16	Post-translational modification, protein turnover, and chaperones	Lipase_GDSL	-
		GBG3_14627	Acetylesterase	N	CAZy	CWDE	-	-	-	-	-	Acetylesterase (EC 3.1.1.6) (Carbohydrate esterase family 16 protein)	IPR001087;IPR036514;noIPR;noIPR;noIPR;noIPR;noIPR	GDSL lipase/esterase;SGNH hydrolase superfamily;SGNH hydrolase superfamily;SGNH hydrolase superfamily;SGNH hydrolase superfamily;SGNH hydrolase superfamily;SGNH hydrolase superfamily	PF00657 (PFAM);G3DSA:3.40.50.1110 (GENE3D);mobidb-lite (MOBIDB_LITE);mobidb-lite (MOBIDB_LITE);PTHR45648 (PANTHER);PTHR45648:SF22 (PANTHER);SSF52266 (SUPERFAMILY)	Lipase_GDSL	GDSL-like Lipase/Acylhydrolase	CE	CE16	-	Carbohydrate esterase family 16	Post-translational modification, protein turnover, and chaperones	Lipase_GDSL	-
		GBG3_14635	Acetylesterase	N	CAZy	CWDE	-	-	-	-	-	Acetylesterase (EC 3.1.1.6) (Carbohydrate esterase family 16 protein)	IPR036514;noIPR;noIPR;noIPR;noIPR;noIPR	SGNH hydrolase superfamily;SGNH hydrolase superfamily;SGNH hydrolase superfamily;SGNH hydrolase superfamily;SGNH hydrolase superfamily;SGNH hydrolase superfamily	G3DSA:3.40.50.1110 (GENE3D);mobidb-lite (MOBIDB_LITE);mobidb-lite (MOBIDB_LITE);PTHR45648 (PANTHER);PTHR45648:SF22 (PANTHER);SSF52266 (SUPERFAMILY)	Lipase_GDSL	GDSL-like Lipase/Acylhydrolase	CE	CE16	-	Carbohydrate esterase family 16	Post-translational modification, protein turnover, and chaperones	Lipase_GDSL	-
		GBNJ3_13603	Acetylesterase	N	CAZy	CWDE	-	-	-	-	-	Acetylesterase (EC 3.1.1.6) (Carbohydrate esterase family 16 protein)	IPR036514;noIPR;noIPR;noIPR	SGNH hydrolase superfamily;SGNH hydrolase superfamily;SGNH hydrolase superfamily;SGNH hydrolase superfamily	G3DSA:3.40.50.1110 (GENE3D);PTHR45642 (PANTHER);PTHR45642:SF64 (PANTHER);SSF52266 (SUPERFAMILY)	Lipase_GDSL	GDSL-like Lipase/Acylhydrolase	CE	CE16	-	Carbohydrate esterase family 16	Post-translational modification, protein turnover, and chaperones	-	-
		GBT10_00819	Acetylesterase	N	CAZy	CWDE	-	-	-	-	-	Acetylesterase (EC 3.1.1.6) (Carbohydrate esterase family 16 protein)	IPR036514;noIPR;noIPR;noIPR	SGNH hydrolase superfamily;SGNH hydrolase superfamily;SGNH hydrolase superfamily;SGNH hydrolase superfamily	G3DSA:3.40.50.1110 (GENE3D);PTHR45648:SF22 (PANTHER);PTHR45648 (PANTHER);SSF52266 (SUPERFAMILY)	Lipase_GDSL	GDSL-like Lipase/Acylhydrolase	CE	CE16	-	Carbohydrate esterase family 16	Post-translational modification, protein turnover, and chaperones	Lipase_GDSL	-
		GBT10_13697	Acetylesterase	N	CAZy	CWDE	-	-	-	-	-	Acetylesterase (EC 3.1.1.6) (Carbohydrate esterase family 16 protein)	IPR036514;IPR001087;noIPR;noIPR;noIPR	SGNH hydrolase superfamily;GDSL lipase/esterase;GDSL lipase/esterase;GDSL lipase/esterase;GDSL lipase/esterase	G3DSA:3.40.50.1110 (GENE3D);PF00657 (PFAM);PTHR45648 (PANTHER);PTHR45648:SF22 (PANTHER);SSF52266 (SUPERFAMILY)	Lipase_GDSL	GDSL-like Lipase/Acylhydrolase	CE	CE16	-	Carbohydrate esterase family 16	Post-translational modification, protein turnover, and chaperones	Lipase_GDSL	-
		GBT10_15910	Acetylesterase	N	CAZy	CWDE	-	-	-	-	-	Acetylesterase (EC 3.1.1.6) (Carbohydrate esterase family 16 protein)	IPR036514;noIPR;noIPR;noIPR	SGNH hydrolase superfamily;SGNH hydrolase superfamily;SGNH hydrolase superfamily;SGNH hydrolase superfamily	G3DSA:3.40.50.1110 (GENE3D);PTHR45642 (PANTHER);PTHR45642:SF64 (PANTHER);SSF52266 (SUPERFAMILY)	Lipase_GDSL	GDSL-like Lipase/Acylhydrolase	CE	CE16	-	Carbohydrate esterase family 16	Post-translational modification, protein turnover, and chaperones	Lipase_GDSL	-
	OG0000060	GBG3_01815	Alginate_lyase domain-containing protein	N	CAZy	CWDE	-	-	-	-	-	-	IPR008397;IPR008929;IPR008929	Alginate lyase domain;Chondroitin AC/alginate lyase;Chondroitin AC/alginate lyase	PF05426 (PFAM);G3DSA:1.50.10.100 (GENE3D);SSF48230 (SUPERFAMILY)	Alginate_lyase	Alginate lyase	CBM	CBM13	-	Alginate lyase	Function unknown	Alginate_lyase	-
		GBG3_01818	Alginate_lyase domain-containing protein	N	CAZy	CWDE	-	-	-	-	-	-	IPR008397;IPR008929;IPR008929	Alginate lyase domain;Chondroitin AC/alginate lyase;Chondroitin AC/alginate lyase	PF05426 (PFAM);G3DSA:1.50.10.100 (GENE3D);SSF48230 (SUPERFAMILY)	Alginate_lyase	Alginate lyase	CBM	CBM13	-	Alginate lyase	Function unknown	Alginate_lyase	-
		GBG3_01827	Alginate_lyase domain-containing protein	N	CAZy	CWDE	-	-	-	-	-	-	IPR008397;IPR008929;IPR008929	Alginate lyase domain;Chondroitin AC/alginate lyase;Chondroitin AC/alginate lyase	PF05426 (PFAM);G3DSA:1.50.10.100 (GENE3D);SSF48230 (SUPERFAMILY)	Alginate_lyase	Alginate lyase	CBM	CBM13	-	Alginate lyase	Function unknown	Alginate_lyase	-
		GBG3_13418	Alginate_lyase domain-containing protein	N	CAZy	CWDE	-	-	-	-	-	-	IPR008929;IPR008397;IPR008929	Chondroitin AC/alginate lyase;Alginate lyase domain;Chondroitin AC/alginate lyase	G3DSA:1.50.10.100 (GENE3D);PF05426 (PFAM);SSF48230 (SUPERFAMILY)	Alginate_lyase	Alginate lyase	CBM	CBM13	-	Alginate lyase	Function unknown	Alginate_lyase	-
		GBNJ3_03603	Alginate_lyase domain-containing protein	N	CAZy	CWDE	-	-	-	-	-	-	IPR008929;IPR008397;IPR008929	Chondroitin AC/alginate lyase;Alginate lyase domain;Chondroitin AC/alginate lyase	G3DSA:1.50.10.100 (GENE3D);PF05426 (PFAM);SSF48230 (SUPERFAMILY)	Alginate_lyase	Alginate lyase	-	-	-	Alginate lyase	Function unknown	Alginate_lyase	-
		GBNJ3_07156	Alginate_lyase domain-containing protein	N	CAZy	CWDE	-	-	-	-	-	-	IPR008929;IPR008397;IPR008929	Chondroitin AC/alginate lyase;Alginate lyase domain;Chondroitin AC/alginate lyase	G3DSA:1.50.10.100 (GENE3D);PF05426 (PFAM);SSF48230 (SUPERFAMILY)	Alginate_lyase	Alginate lyase	-	-	-	Alginate lyase	Function unknown	Alginate_lyase	-
		GBT10_08231	Alginate_lyase domain-containing protein	E	CAZy	CWDE	-	-	-	-	-	-	IPR008397;IPR008929;IPR008929	Alginate lyase domain;Chondroitin AC/alginate lyase;Chondroitin AC/alginate lyase	PF05426 (PFAM);G3DSA:1.50.10.100 (GENE3D);SSF48230 (SUPERFAMILY)	Alginate_lyase	Alginate lyase	-	-	-	Alginate lyase	Function unknown	Alginate_lyase	-
		GBT10_10421	Alginate_lyase domain-containing protein	E	CAZy	CWDE	-	-	-	-	-	-	IPR008929;IPR008397;IPR008929	Chondroitin AC/alginate lyase;Alginate lyase domain;Chondroitin AC/alginate lyase	G3DSA:1.50.10.100 (GENE3D);PF05426 (PFAM);SSF48230 (SUPERFAMILY)	Alginate_lyase	Alginate lyase	-	-	-	Alginate lyase	Function unknown	Alginate_lyase	-
		GBT10_12306	Alginate_lyase domain-containing protein	E	CAZy	CWDE	-	-	-	-	-	-	IPR008929;IPR008397;IPR008929	Chondroitin AC/alginate lyase;Alginate lyase domain;Chondroitin AC/alginate lyase	G3DSA:1.50.10.100 (GENE3D);PF05426 (PFAM);SSF48230 (SUPERFAMILY)	Alginate_lyase	Alginate lyase	-	-	-	Alginate lyase	Function unknown	Alginate_lyase	-
	OG0000070	GBG3_03361	FAD-linked oxidoreductase ZEB1	N	CAZy	Other CAZyme	-	-	-	FAD-linked oxidoreductase ZEB1 (EC 1.-.-.-) (Zearalenone biosynthesis protein 1)	unaffected_pathogenicity	FAD-linked oxidoreductase OXR2 (EC 1.-.-.-) (ACE1 cytochalasan biosynthesis cluster protein OXR2)	noIPR;IPR016169;IPR006094;IPR016169;IPR012951;noIPR;noIPR;IPR016166;IPR036318	Mycotoxin biosynthesis protein UstYa-like;FAD-binding, type PCMH, subdomain 2;FAD linked oxidase, N-terminal;FAD-binding, type PCMH, subdomain 2;Berberine/berberine-like;Berberine/berberine-like;Berberine/berberine-like;FAD-binding domain, PCMH-type;FAD-binding, type PCMH-like superfamily	G3DSA:3.40.462.20 (GENE3D);G3DSA:3.30.465.10 (GENE3D);PF01565 (PFAM);G3DSA:3.30.465.10 (GENE3D);PF08031 (PFAM);PTHR13878 (PANTHER);PTHR13878:SF139 (PANTHER);PS51387 (PROSITE_PROFILES);SSF56176 (SUPERFAMILY)	FAD_binding_4	FAD binding domain	AA	AA7	-	FAD-binding domain-containing protein	Energy production and conversion	BBE,FAD_binding_4	-
		GBG3_08275	FAD-linked oxidoreductase ZEB1	N	CAZy	Other CAZyme	-	-	-	FAD-linked oxidoreductase ZEB1 (EC 1.-.-.-) (Zearalenone biosynthesis protein 1)	unaffected_pathogenicity	FAD-linked oxidoreductase OXR2 (EC 1.-.-.-) (ACE1 cytochalasan biosynthesis cluster protein OXR2)	IPR012951;noIPR;IPR006094;IPR016169;noIPR;noIPR;noIPR;IPR016166;IPR036318	Berberine/berberine-like;Berberine/berberine-like;FAD linked oxidase, N-terminal;FAD-binding, type PCMH, subdomain 2;FAD-binding, type PCMH, subdomain 2;FAD-binding, type PCMH, subdomain 2;FAD-binding, type PCMH, subdomain 2;FAD-binding domain, PCMH-type;FAD-binding, type PCMH-like superfamily	PF08031 (PFAM);G3DSA:3.40.462.20 (GENE3D);PF01565 (PFAM);G3DSA:3.30.465.10 (GENE3D);PTHR13878:SF139 (PANTHER);PTHR13878 (PANTHER);PTHR13878 (PANTHER);PS51387 (PROSITE_PROFILES);SSF56176 (SUPERFAMILY)	FAD_binding_4	FAD binding domain	AA	AA7	-	FAD-binding domain-containing protein	Energy production and conversion	BBE,FAD_binding_4	-
		GBT10_05855	FAD-linked oxidoreductase ZEB1	N	CAZy	Other CAZyme	-	-	-	FAD-linked oxidoreductase ZEB1 (EC 1.-.-.-) (Zearalenone biosynthesis protein 1)	unaffected_pathogenicity	FAD-linked oxidoreductase OXR2 (EC 1.-.-.-) (ACE1 cytochalasan biosynthesis cluster protein OXR2)	IPR006094;noIPR;IPR016169;IPR012951;noIPR;noIPR;IPR016166;IPR036318	FAD linked oxidase, N-terminal;FAD linked oxidase, N-terminal;FAD-binding, type PCMH, subdomain 2;Berberine/berberine-like;Berberine/berberine-like;Berberine/berberine-like;FAD-binding domain, PCMH-type;FAD-binding, type PCMH-like superfamily	PF01565 (PFAM);G3DSA:3.40.462.20 (GENE3D);G3DSA:3.30.465.10 (GENE3D);PF08031 (PFAM);PTHR13878 (PANTHER);PTHR13878:SF139 (PANTHER);PS51387 (PROSITE_PROFILES);SSF56176 (SUPERFAMILY)	FAD_binding_4	FAD binding domain	AA	AA7	-	FAD-binding domain-containing protein	Energy production and conversion	BBE,FAD_binding_4	-
		GBT10_06648	FAD-linked oxidoreductase ZEB1	N	CAZy	Other CAZyme	-	-	-	FAD-linked oxidoreductase ZEB1 (EC 1.-.-.-) (Zearalenone biosynthesis protein 1)	unaffected_pathogenicity	FAD-linked oxidoreductase OXR2 (EC 1.-.-.-) (ACE1 cytochalasan biosynthesis cluster protein OXR2)	IPR006094;noIPR;IPR016169;IPR012951;noIPR;noIPR;IPR016166;IPR036318	FAD linked oxidase, N-terminal;FAD linked oxidase, N-terminal;FAD-binding, type PCMH, subdomain 2;Berberine/berberine-like;Berberine/berberine-like;Berberine/berberine-like;FAD-binding domain, PCMH-type;FAD-binding, type PCMH-like superfamily	PF01565 (PFAM);G3DSA:3.40.462.20 (GENE3D);G3DSA:3.30.465.10 (GENE3D);PF08031 (PFAM);PTHR13878 (PANTHER);PTHR13878:SF139 (PANTHER);PS51387 (PROSITE_PROFILES);SSF56176 (SUPERFAMILY)	FAD_binding_4	FAD binding domain	AA	AA7	-	FAD-binding domain-containing protein	Energy production and conversion	BBE,FAD_binding_4	-
		GBT10_06793	FAD-linked oxidoreductase ZEB1	N	CAZy	Other CAZyme	-	-	-	FAD-linked oxidoreductase ZEB1 (EC 1.-.-.-) (Zearalenone biosynthesis protein 1)	unaffected_pathogenicity	FAD-linked oxidoreductase OXR2 (EC 1.-.-.-) (ACE1 cytochalasan biosynthesis cluster protein OXR2)	IPR006094;IPR016169;IPR012951;noIPR;noIPR;noIPR;IPR016166;IPR036318	FAD linked oxidase, N-terminal;FAD-binding, type PCMH, subdomain 2;Berberine/berberine-like;Berberine/berberine-like;Berberine/berberine-like;Berberine/berberine-like;FAD-binding domain, PCMH-type;FAD-binding, type PCMH-like superfamily	PF01565 (PFAM);G3DSA:3.30.465.10 (GENE3D);PF08031 (PFAM);G3DSA:3.40.462.20 (GENE3D);PTHR13878:SF139 (PANTHER);PTHR13878 (PANTHER);PS51387 (PROSITE_PROFILES);SSF56176 (SUPERFAMILY)	FAD_binding_4	FAD binding domain	AA	AA7	-	FAD-binding domain-containing protein	Energy production and conversion	BBE,FAD_binding_4	-
		GBT10_19830	FAD-linked oxidoreductase ZEB1	N	CAZy	Other CAZyme	-	-	-	FAD-linked oxidoreductase ZEB1 (EC 1.-.-.-) (Zearalenone biosynthesis protein 1)	unaffected_pathogenicity	FAD-linked oxidoreductase OXR2 (EC 1.-.-.-) (ACE1 cytochalasan biosynthesis cluster protein OXR2)	IPR006094;IPR016169;IPR012951;noIPR;noIPR;noIPR;IPR016166;IPR036318	FAD linked oxidase, N-terminal;FAD-binding, type PCMH, subdomain 2;Berberine/berberine-like;Berberine/berberine-like;Berberine/berberine-like;Berberine/berberine-like;FAD-binding domain, PCMH-type;FAD-binding, type PCMH-like superfamily	PF01565 (PFAM);G3DSA:3.30.465.10 (GENE3D);PF08031 (PFAM);G3DSA:3.40.462.20 (GENE3D);PTHR13878:SF139 (PANTHER);PTHR13878 (PANTHER);PS51387 (PROSITE_PROFILES);SSF56176 (SUPERFAMILY)	FAD_binding_4	FAD binding domain	AA	AA7	-	FAD-binding domain-containing protein	Energy production and conversion	BBE,FAD_binding_4	-
		GBT10_25068	FAD-linked oxidoreductase ZEB1	N	CAZy	Other CAZyme	-	-	-	FAD-linked oxidoreductase ZEB1 (EC 1.-.-.-) (Zearalenone biosynthesis protein 1)	unaffected_pathogenicity	FAD-linked oxidoreductase OXR2 (EC 1.-.-.-) (ACE1 cytochalasan biosynthesis cluster protein OXR2)	IPR006094;IPR016169;IPR012951;noIPR;noIPR;noIPR;IPR016166;IPR036318	FAD linked oxidase, N-terminal;FAD-binding, type PCMH, subdomain 2;Berberine/berberine-like;Berberine/berberine-like;Berberine/berberine-like;Berberine/berberine-like;FAD-binding domain, PCMH-type;FAD-binding, type PCMH-like superfamily	PF01565 (PFAM);G3DSA:3.30.465.10 (GENE3D);PF08031 (PFAM);G3DSA:3.40.462.20 (GENE3D);PTHR13878:SF139 (PANTHER);PTHR13878 (PANTHER);PS51387 (PROSITE_PROFILES);SSF56176 (SUPERFAMILY)	FAD_binding_4	FAD binding domain	AA	AA7	-	FAD-binding domain-containing protein	Energy production and conversion	BBE,FAD_binding_4	-
	OG0000078	GBG3_05596	ICMT domain-containing protein	E	Other	Transferase	-	-	-	-	-	-	IPR007269;noIPR	Isoprenylcysteine carboxyl methyltransferase;Isoprenylcysteine carboxyl methyltransferase	PF04140 (PFAM);G3DSA:1.20.120.1630 (GENE3D)	ICMT	Isoprenylcysteine carboxyl methyltransferase (ICMT) family	-	-	-	Belongs to the class VI-like SAM-binding methyltransferase superfamily. Isoprenylcysteine carboxyl methyltransferase family	Function unknown	ICMT	-
	OG0000083	GBG3_16583	Armadillo-type fold	N	CAZy	CWDE	-	-	-	-	-	-	noIPR;IPR017853	Armadillo-type fold;Glycoside hydrolase superfamily	G3DSA:3.20.20.80 (GENE3D);SSF51445 (SUPERFAMILY)	-	-	-	-	-	-	-	-	-
		GBG3_16591	Histone acetyltransferases subunit 3	N	CAZy	CWDE	-	-	-	-	-	-	noIPR;IPR017853	Histone acetyltransferases subunit 3;Glycoside hydrolase superfamily	G3DSA:3.20.20.80 (GENE3D);SSF51445 (SUPERFAMILY)	-	-	-	-	-	-	-	-	-
	OG0000084	GBG3_01613	NAD(P)-binding domain superfamily	N	Other	Redox-active proteins	-	-	-	-	-	-	noIPR;noIPR;noIPR;noIPR;noIPR;noIPR;noIPR;noIPR;noIPR	NAD(P)-binding domain superfamily;NAD(P)-binding domain superfamily;NAD(P)-binding domain superfamily;NAD(P)-binding domain superfamily;NAD(P)-binding domain superfamily;NAD(P)-binding domain superfamily;NAD(P)-binding domain superfamily;NAD(P)-binding domain superfamily;NAD(P)-binding domain superfamily	mobidb-lite (MOBIDB_LITE);mobidb-lite (MOBIDB_LITE);mobidb-lite (MOBIDB_LITE);mobidb-lite (MOBIDB_LITE);mobidb-lite (MOBIDB_LITE);mobidb-lite (MOBIDB_LITE);mobidb-lite (MOBIDB_LITE);mobidb-lite (MOBIDB_LITE);mobidb-lite (MOBIDB_LITE)	-	-	-	-	-	-	-	-	-
		GBG3_17618	Ureohydrolase domain superfamily	N	Other	Other	-	-	-	-	-	-	noIPR;noIPR;noIPR;noIPR;noIPR;noIPR;noIPR;noIPR;noIPR	Ureohydrolase domain superfamily;Ureohydrolase domain superfamily;Ureohydrolase domain superfamily;Ureohydrolase domain superfamily;Ureohydrolase domain superfamily;Ureohydrolase domain superfamily;Ureohydrolase domain superfamily;Ureohydrolase domain superfamily;Ureohydrolase domain superfamily	mobidb-lite (MOBIDB_LITE);mobidb-lite (MOBIDB_LITE);mobidb-lite (MOBIDB_LITE);mobidb-lite (MOBIDB_LITE);mobidb-lite (MOBIDB_LITE);mobidb-lite (MOBIDB_LITE);mobidb-lite (MOBIDB_LITE);mobidb-lite (MOBIDB_LITE);mobidb-lite (MOBIDB_LITE)	-	-	-	-	-	-	-	-	-
		GBG3_17648	P-loop containing nucleoside triphosphate hydrolase	E	Other	ATP hydrolysis	-	-	-	-	-	-	noIPR;noIPR	P-loop containing nucleoside triphosphate hydrolase;P-loop containing nucleoside triphosphate hydrolase	mobidb-lite (MOBIDB_LITE);mobidb-lite (MOBIDB_LITE)	-	-	-	-	-	-	-	-	-
		GBNJ3_04678	Aspartic peptidase domain superfamily	E	Peptidase	Aspartic peptidase	-	-	-	-	-	-	noIPR;noIPR;noIPR;noIPR	Aspartic peptidase domain superfamily;Aspartic peptidase domain superfamily;Aspartic peptidase domain superfamily;Aspartic peptidase domain superfamily	mobidb-lite (MOBIDB_LITE);mobidb-lite (MOBIDB_LITE);mobidb-lite (MOBIDB_LITE);mobidb-lite (MOBIDB_LITE)	-	-	-	-	-	-	-	-	-
		GBNJ3_14612	Nucleotide-diphospho-sugar transferases	N	Other	Transferase	-	-	-	-	-	-	noIPR	Nucleotide-diphospho-sugar transferases	mobidb-lite (MOBIDB_LITE)	-	-	-	-	-	-	-	-	-
		GBT10_03537	Cyclophilin-like domain superfamily	E	Other	Other	-	-	-	-	-	-	noIPR;noIPR;noIPR;noIPR;noIPR;noIPR;noIPR;noIPR	Cyclophilin-like domain superfamily;Cyclophilin-like domain superfamily;Cyclophilin-like domain superfamily;Cyclophilin-like domain superfamily;Cyclophilin-like domain superfamily;Cyclophilin-like domain superfamily;Cyclophilin-like domain superfamily;Cyclophilin-like domain superfamily	mobidb-lite (MOBIDB_LITE);mobidb-lite (MOBIDB_LITE);mobidb-lite (MOBIDB_LITE);mobidb-lite (MOBIDB_LITE);mobidb-lite (MOBIDB_LITE);mobidb-lite (MOBIDB_LITE);mobidb-lite (MOBIDB_LITE);mobidb-lite (MOBIDB_LITE)	-	-	-	-	-	-	-	-	-
		GBT10_07908	Acyl-CoA N-acyltransferase	E	Other	Transferase	-	-	-	-	-	-	noIPR;noIPR;noIPR;noIPR;noIPR;noIPR;noIPR;noIPR	Acyl-CoA N-acyltransferase;Acyl-CoA N-acyltransferase;Acyl-CoA N-acyltransferase;Acyl-CoA N-acyltransferase;Acyl-CoA N-acyltransferase;Acyl-CoA N-acyltransferase;Acyl-CoA N-acyltransferase;Acyl-CoA N-acyltransferase	mobidb-lite (MOBIDB_LITE);mobidb-lite (MOBIDB_LITE);mobidb-lite (MOBIDB_LITE);mobidb-lite (MOBIDB_LITE);mobidb-lite (MOBIDB_LITE);mobidb-lite (MOBIDB_LITE);mobidb-lite (MOBIDB_LITE);mobidb-lite (MOBIDB_LITE)	-	-	-	-	-	-	-	-	-
		GBT10_19202	Paired amphipathic helix superfamily	E	Other	Other	-	-	-	-	-	-	noIPR;noIPR;noIPR;noIPR;noIPR;noIPR;noIPR;noIPR	Paired amphipathic helix superfamily;Paired amphipathic helix superfamily;Paired amphipathic helix superfamily;Paired amphipathic helix superfamily;Paired amphipathic helix superfamily;Paired amphipathic helix superfamily;Paired amphipathic helix superfamily;Paired amphipathic helix superfamily	mobidb-lite (MOBIDB_LITE);mobidb-lite (MOBIDB_LITE);mobidb-lite (MOBIDB_LITE);mobidb-lite (MOBIDB_LITE);mobidb-lite (MOBIDB_LITE);mobidb-lite (MOBIDB_LITE);mobidb-lite (MOBIDB_LITE);mobidb-lite (MOBIDB_LITE)	-	-	-	-	-	-	-	-	-
		GBT10_23037	Aspartic peptidase domain superfamily	N	Peptidase	Aspartic peptidase	-	-	-	-	-	-	noIPR;noIPR	Aspartic peptidase domain superfamily;Aspartic peptidase domain superfamily	mobidb-lite (MOBIDB_LITE);mobidb-lite (MOBIDB_LITE)	-	-	-	-	-	-	-	-	-
		GBT10_23696	Dbl homology (DH) domain superfamily	N	Other	Other	-	-	-	-	-	-	noIPR;noIPR	Dbl homology (DH) domain superfamily;Dbl homology (DH) domain superfamily	mobidb-lite (MOBIDB_LITE);mobidb-lite (MOBIDB_LITE)	-	-	-	-	-	-	-	-	-
	OG0000095	GBG3_15481	S1/P1 Nuclease	N	Other	Nuclease	GO:0004519;GO:0090304;GO:0140640	endonuclease activity;nucleic acid metabolic process;catalytic activity, acting on a nucleic acid	Molecular Function;Biological Process;Molecular Function	S1/P1 Nuclease	unaffected_pathogenicity	Nuclease S1 (EC 3.1.30.1) (Deoxyribonuclease S1) (Endonuclease S1) (Single-stranded-nucleate endonuclease)	IPR003154;IPR008947;IPR003154;noIPR;IPR003154;noIPR;IPR003154;IPR008947;IPR008947	S1/P1 nuclease;Phospholipase C/P1 nuclease domain superfamily;S1/P1 nuclease;S1/P1 nuclease;S1/P1 nuclease;S1/P1 nuclease;S1/P1 nuclease;Phospholipase C/P1 nuclease domain superfamily;Phospholipase C/P1 nuclease domain superfamily	PF02265 (PFAM);G3DSA:1.10.575.10 (GENE3D);PTHR33146 (PANTHER);PTHR33146:SF15 (PANTHER);PTHR33146 (PANTHER);PTHR33146:SF15 (PANTHER);cd11010 (CDD);SSF48537 (SUPERFAMILY);SSF48537 (SUPERFAMILY)	S1-P1_nuclease	S1/P1 Nuclease	-	-	-	Nuclease Le1	Function unknown	S1-P1_nuclease	-
		GBG3_19766	S1/P1 Nuclease	N	Other	Nuclease	GO:0004519;GO:0090304;GO:0140640	endonuclease activity;nucleic acid metabolic process;catalytic activity, acting on a nucleic acid	Molecular Function;Biological Process;Molecular Function	S1/P1 Nuclease	unaffected_pathogenicity	Nuclease PA3 (EC 3.1.3.6) (Deoxyribonuclease PA3) (Endonuclease PA3)	noIPR;IPR003154;IPR008947;IPR003154;noIPR;noIPR;IPR003154;IPR003154;IPR008947;IPR008947	TRAM/LAG1/CLN8 homology domain;S1/P1 nuclease;Phospholipase C/P1 nuclease domain superfamily;S1/P1 nuclease;S1/P1 nuclease;S1/P1 nuclease;S1/P1 nuclease;S1/P1 nuclease;Phospholipase C/P1 nuclease domain superfamily;Phospholipase C/P1 nuclease domain superfamily	Coil (COILS);PF02265 (PFAM);G3DSA:1.10.575.10 (GENE3D);PTHR33146 (PANTHER);PTHR33146:SF15 (PANTHER);PTHR33146:SF15 (PANTHER);PTHR33146 (PANTHER);cd11010 (CDD);SSF48537 (SUPERFAMILY);SSF48537 (SUPERFAMILY)	S1-P1_nuclease	S1/P1 Nuclease	-	-	-	Nuclease Le1	Function unknown	S1-P1_nuclease	-
		GBNJ3_04313	S1/P1 Nuclease	N	Other	Nuclease	GO:0004520;GO:0090305	endodeoxyribonuclease activity;nucleic acid phosphodiester bond hydrolysis	Molecular Function;Biological Process	S1/P1 Nuclease	unaffected_pathogenicity	Nuclease PA3 (EC 3.1.3.6) (Deoxyribonuclease PA3) (Endonuclease PA3)	IPR003154;IPR008947;noIPR;IPR003154;IPR003154;IPR008947	S1/P1 nuclease;Phospholipase C/P1 nuclease domain superfamily;Phospholipase C/P1 nuclease domain superfamily;S1/P1 nuclease;S1/P1 nuclease;Phospholipase C/P1 nuclease domain superfamily	PF02265 (PFAM);G3DSA:1.10.575.10 (GENE3D);PTHR33146:SF15 (PANTHER);PTHR33146 (PANTHER);cd11010 (CDD);SSF48537 (SUPERFAMILY)	S1-P1_nuclease	S1/P1 Nuclease	-	-	-	Nuclease Le1	Function unknown	S1-P1_nuclease	-
		GBNJ3_07450	S1/P1 Nuclease	N	Other	Nuclease	GO:0004519;GO:0090304;GO:0140640	endonuclease activity;nucleic acid metabolic process;catalytic activity, acting on a nucleic acid	Molecular Function;Biological Process;Molecular Function	S1/P1 Nuclease	unaffected_pathogenicity	Nuclease PA3 (EC 3.1.3.6) (Deoxyribonuclease PA3) (Endonuclease PA3)	IPR008947;IPR003154;IPR003154;noIPR;IPR003154;IPR008947;IPR008947	Phospholipase C/P1 nuclease domain superfamily;S1/P1 nuclease;S1/P1 nuclease;S1/P1 nuclease;S1/P1 nuclease;Phospholipase C/P1 nuclease domain superfamily;Phospholipase C/P1 nuclease domain superfamily	G3DSA:1.10.575.10 (GENE3D);PF02265 (PFAM);PTHR33146 (PANTHER);PTHR33146:SF15 (PANTHER);cd11010 (CDD);SSF48537 (SUPERFAMILY);SSF48537 (SUPERFAMILY)	S1-P1_nuclease	S1/P1 Nuclease	-	-	-	Nuclease Le1	Function unknown	S1-P1_nuclease	-
		GBNJ3_21362	S1/P1 Nuclease	N	Other	Nuclease	GO:0004519;GO:0090304;GO:0140640	endonuclease activity;nucleic acid metabolic process;catalytic activity, acting on a nucleic acid	Molecular Function;Biological Process;Molecular Function	S1/P1 Nuclease	unaffected_pathogenicity	Nuclease S1 (EC 3.1.30.1) (Deoxyribonuclease S1) (Endonuclease S1) (Single-stranded-nucleate endonuclease)	IPR003154;IPR008947;noIPR;IPR003154;IPR003154;IPR003154;IPR008947	S1/P1 nuclease;Phospholipase C/P1 nuclease domain superfamily;Phospholipase C/P1 nuclease domain superfamily;S1/P1 nuclease;S1/P1 nuclease;S1/P1 nuclease;Phospholipase C/P1 nuclease domain superfamily	PF02265 (PFAM);G3DSA:1.10.575.10 (GENE3D);PTHR33146:SF15 (PANTHER);PTHR33146 (PANTHER);PTHR33146 (PANTHER);cd11010 (CDD);SSF48537 (SUPERFAMILY)	S1-P1_nuclease	S1/P1 Nuclease	-	-	-	Nuclease Le1	Function unknown	S1-P1_nuclease	-
		GBT10_10349	S1/P1 Nuclease	N	Other	Nuclease	GO:0004519;GO:0006308	endonuclease activity;DNA catabolic process	Molecular Function;Biological Process	S1/P1 Nuclease	unaffected_pathogenicity	Nuclease S1 (EC 3.1.30.1) (Deoxyribonuclease S1) (Endonuclease S1) (Single-stranded-nucleate endonuclease)	IPR003154;IPR008947;noIPR;IPR003154;IPR008947	S1/P1 nuclease;Phospholipase C/P1 nuclease domain superfamily;Phospholipase C/P1 nuclease domain superfamily;S1/P1 nuclease;Phospholipase C/P1 nuclease domain superfamily	PF02265 (PFAM);G3DSA:1.10.575.10 (GENE3D);PTHR33146:SF15 (PANTHER);PTHR33146 (PANTHER);SSF48537 (SUPERFAMILY)	S1-P1_nuclease	S1/P1 Nuclease	-	-	-	Nuclease Le1	Function unknown	S1-P1_nuclease	-
		GBT10_16061	S1/P1 Nuclease	N	Other	Nuclease	GO:0004519;GO:0004536;GO:0090304	endonuclease activity;deoxyribonuclease activity;nucleic acid metabolic process	Molecular Function;Molecular Function;Biological Process	S1/P1 Nuclease	unaffected_pathogenicity	Nuclease P1 (EC 3.1.30.1) (Deoxyribonuclease P1) (Endonuclease P1)	IPR003154;IPR008947;IPR003154;noIPR;IPR008947	S1/P1 nuclease;Phospholipase C/P1 nuclease domain superfamily;S1/P1 nuclease;S1/P1 nuclease;Phospholipase C/P1 nuclease domain superfamily	PF02265 (PFAM);G3DSA:1.10.575.10 (GENE3D);PTHR33146 (PANTHER);PTHR33146:SF15 (PANTHER);SSF48537 (SUPERFAMILY)	S1-P1_nuclease	S1/P1 Nuclease	-	-	-	Nuclease Le1	Function unknown	S1-P1_nuclease	-
	OG0000097	GBG3_06628	Acetylesterase	E	CAZy	CWDE	-	-	-	-	-	Acetylesterase (EC 3.1.1.6) (Carbohydrate esterase family 16 protein)	IPR036514;noIPR;noIPR;noIPR;noIPR	SGNH hydrolase superfamily;SGNH hydrolase superfamily;SGNH hydrolase superfamily;SGNH hydrolase superfamily;SGNH hydrolase superfamily	G3DSA:3.40.50.1110 (GENE3D);mobidb-lite (MOBIDB_LITE);PTHR45648:SF85 (PANTHER);PTHR45648 (PANTHER);SSF52266 (SUPERFAMILY)	Lipase_GDSL	GDSL-like Lipase/Acylhydrolase	CE	CE16	-	Cellulose-binding GDSL lipase acylhydrolase	Function unknown	Lipase_GDSL	-
		GBG3_06629	Acetylesterase	E	CAZy	CWDE	-	-	-	-	-	Acetylesterase (EC 3.1.1.6) (Carbohydrate esterase family 16 protein)	IPR036514;noIPR;noIPR;noIPR;noIPR	SGNH hydrolase superfamily;SGNH hydrolase superfamily;SGNH hydrolase superfamily;SGNH hydrolase superfamily;SGNH hydrolase superfamily	G3DSA:3.40.50.1110 (GENE3D);mobidb-lite (MOBIDB_LITE);PTHR45648:SF85 (PANTHER);PTHR45648 (PANTHER);SSF52266 (SUPERFAMILY)	Lipase_GDSL	GDSL-like Lipase/Acylhydrolase	CE	CE16	-	Cellulose-binding GDSL lipase acylhydrolase	Function unknown	-	-
		GBNJ3_08559	Acetylesterase	E	CAZy	CWDE	-	-	-	-	-	Acetylesterase (EC 3.1.1.6) (Carbohydrate esterase family 16 protein)	IPR001087;IPR036514;noIPR;noIPR;noIPR;noIPR	GDSL lipase/esterase;SGNH hydrolase superfamily;SGNH hydrolase superfamily;SGNH hydrolase superfamily;SGNH hydrolase superfamily;SGNH hydrolase superfamily	PF00657 (PFAM);G3DSA:3.40.50.1110 (GENE3D);PTHR45642 (PANTHER);PTHR45642:SF64 (PANTHER);cd01846 (CDD);SSF52266 (SUPERFAMILY)	Lipase_GDSL	GDSL-like Lipase/Acylhydrolase	CE	CE16	-	Cellulose-binding GDSL lipase acylhydrolase	Function unknown	Lipase_GDSL	-
		GBNJ3_08560	Acetylesterase	N	CAZy	CWDE	-	-	-	-	-	Acetylesterase (EC 3.1.1.6) (Carbohydrate esterase family 16 protein)	IPR036514;noIPR;noIPR;noIPR;noIPR	SGNH hydrolase superfamily;SGNH hydrolase superfamily;SGNH hydrolase superfamily;SGNH hydrolase superfamily;SGNH hydrolase superfamily	G3DSA:3.40.50.1110 (GENE3D);PTHR45642:SF64 (PANTHER);PTHR45642 (PANTHER);cd01846 (CDD);SSF52266 (SUPERFAMILY)	Lipase_GDSL	GDSL-like Lipase/Acylhydrolase	CE	CE16	-	Cellulose-binding GDSL lipase acylhydrolase	Function unknown	-	-
		GBT10_01314	Acetylesterase	N	CAZy	CWDE	-	-	-	-	-	Acetylesterase (EC 3.1.1.6) (Carbohydrate esterase family 16 protein)	IPR001087;IPR036514;noIPR;noIPR;noIPR;noIPR	GDSL lipase/esterase;SGNH hydrolase superfamily;SGNH hydrolase superfamily;SGNH hydrolase superfamily;SGNH hydrolase superfamily;SGNH hydrolase superfamily	PF00657 (PFAM);G3DSA:3.40.50.1110 (GENE3D);PTHR45642 (PANTHER);PTHR45642:SF64 (PANTHER);cd01846 (CDD);SSF52266 (SUPERFAMILY)	Lipase_GDSL	GDSL-like Lipase/Acylhydrolase	CE	CE16	-	Cellulose-binding GDSL lipase acylhydrolase	Function unknown	Lipase_GDSL	-
		GBT10_12324	Acetylesterase	E	CAZy	CWDE	-	-	-	-	-	Acetylesterase (EC 3.1.1.6) (Carbohydrate esterase family 16 protein)	IPR036514;IPR001087;noIPR;noIPR;noIPR;noIPR	SGNH hydrolase superfamily;GDSL lipase/esterase;GDSL lipase/esterase;GDSL lipase/esterase;GDSL lipase/esterase;GDSL lipase/esterase	G3DSA:3.40.50.1110 (GENE3D);PF00657 (PFAM);PTHR45642 (PANTHER);PTHR45642:SF64 (PANTHER);cd01846 (CDD);SSF52266 (SUPERFAMILY)	Lipase_GDSL	GDSL-like Lipase/Acylhydrolase	CE	CE16	-	Cellulose-binding GDSL lipase acylhydrolase	Function unknown	Lipase_GDSL	-
		GBT10_12325	Acetylesterase	N	CAZy	CWDE	-	-	-	-	-	Acetylesterase (EC 3.1.1.6) (Carbohydrate esterase family 16 protein)	IPR001087;IPR036514;noIPR;noIPR;noIPR;noIPR	GDSL lipase/esterase;SGNH hydrolase superfamily;SGNH hydrolase superfamily;SGNH hydrolase superfamily;SGNH hydrolase superfamily;SGNH hydrolase superfamily	PF00657 (PFAM);G3DSA:3.40.50.1110 (GENE3D);PTHR45642 (PANTHER);PTHR45642:SF64 (PANTHER);cd01846 (CDD);SSF52266 (SUPERFAMILY)	Lipase_GDSL	GDSL-like Lipase/Acylhydrolase	CE	CE16	-	Cellulose-binding GDSL lipase acylhydrolase	Function unknown	Lipase_GDSL	-
		GBT10_16271	Acetylesterase	N	CAZy	CWDE	-	-	-	-	-	Acetylesterase (EC 3.1.1.6) (Carbohydrate esterase family 16 protein)	IPR001087;IPR036514;noIPR;noIPR;noIPR;noIPR	GDSL lipase/esterase;SGNH hydrolase superfamily;SGNH hydrolase superfamily;SGNH hydrolase superfamily;SGNH hydrolase superfamily;SGNH hydrolase superfamily	PF00657 (PFAM);G3DSA:3.40.50.1110 (GENE3D);PTHR45642 (PANTHER);PTHR45642:SF64 (PANTHER);cd01846 (CDD);SSF52266 (SUPERFAMILY)	Lipase_GDSL	GDSL-like Lipase/Acylhydrolase	CE	CE16	-	Cellulose-binding GDSL lipase acylhydrolase	Function unknown	Lipase_GDSL	-
	OG0000107	GBG3_01338	Six-hairpin glycosidase superfamily	N	CAZy	Other CAZyme	-	-	-	-	-	-	IPR008928	Six-hairpin glycosidase superfamily	SSF48208 (SUPERFAMILY)	-	-	-	-	-	-	-	-	-
		GBG3_04050	Protein kinase-like domain superfamily	N	CAZy	Other CAZyme	-	-	-	-	-	-	noIPR;IPR012341;IPR008928	Protein kinase-like domain superfamily;Six-hairpin glycosidase-like superfamily;Six-hairpin glycosidase superfamily	Coil (COILS);G3DSA:1.50.10.10 (GENE3D);SSF48208 (SUPERFAMILY)	-	-	-	-	-	-	-	-	-
		GBNJ3_14092	Immunoglobulin E-set	N	Other	Other	-	-	-	-	-	-	noIPR	Immunoglobulin E-set	Coil (COILS)	-	-	-	-	-	-	-	-	-
		GBNJ3_23983	Phospholipid/glycerol acyltransferase	N	Other	Transferase	-	-	-	-	-	-	noIPR	Phospholipid/glycerol acyltransferase	Coil (COILS)	-	-	-	-	-	-	-	-	-
		GBT10_00739	Tetratricopeptide-like helical domain superfamily	N	CAZy	CWDE	-	-	-	-	-	-	noIPR;IPR012341;IPR008928	Tetratricopeptide-like helical domain superfamily;Six-hairpin glycosidase-like superfamily;Six-hairpin glycosidase superfamily	Coil (COILS);G3DSA:1.50.10.10 (GENE3D);SSF48208 (SUPERFAMILY)	-	-	GH	GH43	-	-	-	-	-
	OG0000115	GBNJ3_02447	PIP5K domain-containing protein	N	Other	Kinases	-	-	-	-	-	-	noIPR;IPR002498;IPR002498;IPR027484;noIPR;noIPR;noIPR;noIPR;noIPR;noIPR;noIPR;noIPR;noIPR;noIPR;noIPR;noIPR;noIPR;noIPR;noIPR;noIPR;noIPR;noIPR;IPR002498;IPR044769;noIPR	Brix domain;Phosphatidylinositol-4-phosphate 5-kinase, core;Phosphatidylinositol-4-phosphate 5-kinase, core;Phosphatidylinositol-4-phosphate 5-kinase, N-terminal;Phosphatidylinositol-4-phosphate 5-kinase, N-terminal;Phosphatidylinositol-4-phosphate 5-kinase, N-terminal;Phosphatidylinositol-4-phosphate 5-kinase, N-terminal;Phosphatidylinositol-4-phosphate 5-kinase, N-terminal;Phosphatidylinositol-…	Coil (COILS);SM00330 (SMART);PF01504 (PFAM);G3DSA:3.30.800.10 (GENE3D);G3DSA:3.30.810.10 (GENE3D);mobidb-lite (MOBIDB_LITE);mobidb-lite (MOBIDB_LITE);mobidb-lite (MOBIDB_LITE);mobidb-lite (MOBIDB_LITE);mobidb-lite (MOBIDB_LITE);mobidb-lite (MOBIDB_LITE);mobidb-lite (MOBIDB_LITE);mobidb-lite (MOBIDB_LITE);mobidb-lite (MOBIDB_LITE);mobidb-lite (MOBIDB_LITE);mobidb-lite (MOBIDB_LITE);mobidb-lite (MO…	PIP5K	Phosphatidylinositol-4-phosphate 5-Kinase	-	-	-	Phosphatidylinositol-4-phosphate 5-Kinase	Signal transduction mechanisms	PIP5K	-
	OG0000122	GBG3_09180	Polyamine oxidase 6 (OsPAO6)	N	Other	Other	GO:0005576;GO:0006598;GO:0016647	extracellular region;polyamine catabolic process;oxidoreductase activity, acting on the CH-NH group of donors, oxygen as acceptor	Cellular Component;Biological Process;Molecular Function	-	-	Polyamine oxidase 6 (OsPAO6) (EC 1.5.3.-) (Polyamine oxidase B)	IPR001613;IPR036188;IPR002937;IPR036188;noIPR;noIPR;noIPR;noIPR;noIPR;IPR036188;noIPR	Flavin amine oxidase;FAD/NAD(P)-binding domain superfamily;Amine oxidase;FAD/NAD(P)-binding domain superfamily;FAD/NAD(P)-binding domain superfamily;FAD/NAD(P)-binding domain superfamily;FAD/NAD(P)-binding domain superfamily;FAD/NAD(P)-binding domain superfamily;FAD/NAD(P)-binding domain superfamily;FAD/NAD(P)-binding domain superfamily;FAD/NAD(P)-binding domain superfamily	PR00757 (PRINTS);G3DSA:3.50.50.60 (GENE3D);PF01593 (PFAM);G3DSA:3.50.50.60 (GENE3D);G3DSA:3.90.660.10 (GENE3D);PTHR10742 (PANTHER);PTHR10742:SF313 (PANTHER);PTHR10742:SF313 (PANTHER);PTHR10742 (PANTHER);SSF51905 (SUPERFAMILY);SSF54373 (SUPERFAMILY)	Amino_oxidase	Flavin containing amine oxidoreductase	-	-	-	Flavin containing amine oxidoreductase	Secondary metabolites biosynthesis, transport, and catabolism	Amino_oxidase	-
		GBG3_19621	Polyamine oxidase 6 (OsPAO6)	N	Other	Other	GO:0005576;GO:0006598;GO:0016647	extracellular region;polyamine catabolic process;oxidoreductase activity, acting on the CH-NH group of donors, oxygen as acceptor	Cellular Component;Biological Process;Molecular Function	-	-	Polyamine oxidase 6 (OsPAO6) (EC 1.5.3.-) (Polyamine oxidase B)	IPR001613;IPR002937;IPR036188;noIPR;IPR036188;noIPR;noIPR;IPR036188;noIPR	Flavin amine oxidase;Amine oxidase;FAD/NAD(P)-binding domain superfamily;FAD/NAD(P)-binding domain superfamily;FAD/NAD(P)-binding domain superfamily;FAD/NAD(P)-binding domain superfamily;FAD/NAD(P)-binding domain superfamily;FAD/NAD(P)-binding domain superfamily;FAD/NAD(P)-binding domain superfamily	PR00757 (PRINTS);PF01593 (PFAM);G3DSA:3.50.50.60 (GENE3D);G3DSA:3.90.660.10 (GENE3D);G3DSA:3.50.50.60 (GENE3D);PTHR10742:SF313 (PANTHER);PTHR10742 (PANTHER);SSF51905 (SUPERFAMILY);SSF54373 (SUPERFAMILY)	Amino_oxidase	Flavin containing amine oxidoreductase	-	-	-	Flavin containing amine oxidoreductase	Secondary metabolites biosynthesis, transport, and catabolism	Amino_oxidase	-
		GBT10_02861	Polyamine oxidase 6 (OsPAO6)	N	Other	Other	GO:0005576;GO:0006598;GO:0016647	extracellular region;polyamine catabolic process;oxidoreductase activity, acting on the CH-NH group of donors, oxygen as acceptor	Cellular Component;Biological Process;Molecular Function	-	-	Polyamine oxidase 6 (OsPAO6) (EC 1.5.3.-) (Polyamine oxidase B)	IPR001613;IPR002937;noIPR;IPR036188;noIPR;noIPR;IPR036188;noIPR	Flavin amine oxidase;Amine oxidase;Amine oxidase;FAD/NAD(P)-binding domain superfamily;FAD/NAD(P)-binding domain superfamily;FAD/NAD(P)-binding domain superfamily;FAD/NAD(P)-binding domain superfamily;FAD/NAD(P)-binding domain superfamily	PR00757 (PRINTS);PF01593 (PFAM);G3DSA:3.90.660.10 (GENE3D);G3DSA:3.50.50.60 (GENE3D);PTHR10742 (PANTHER);PTHR10742:SF313 (PANTHER);SSF51905 (SUPERFAMILY);SSF54373 (SUPERFAMILY)	Amino_oxidase	Flavin containing amine oxidoreductase	-	-	-	Flavin containing amine oxidoreductase	Secondary metabolites biosynthesis, transport, and catabolism	Amino_oxidase	-
	OG0000134	GBG3_01033	Lactonohydrolase oryH	N	Carboxylesterase	Carboxylesterase	GO:0016787	hydrolase activity	Molecular Function	-	-	Lactonohydrolase oryH (EC 3.1.1.-) (Oryzines biosynthesis cluster protein H)	IPR011042;IPR013658;noIPR;noIPR	Six-bladed beta-propeller, TolB-like;SMP-30/Gluconolactonase/LRE-like region;SMP-30/Gluconolactonase/LRE-like region;SMP-30/Gluconolactonase/LRE-like region	G3DSA:2.120.10.30 (GENE3D);PF08450 (PFAM);PTHR47064 (PANTHER);SSF63829 (SUPERFAMILY)	SGL	SMP-30/Gluconolactonase/LRE-like region	-	-	-	Calcium-dependent phosphotriesterase	Carbohydrate transport and metabolism	SGL	-
		GBG3_01036	Lactonohydrolase oryL	N	Carboxylesterase	Carboxylesterase	GO:0016787	hydrolase activity	Molecular Function	-	-	Lactonohydrolase oryL (EC 3.1.1.-) (Oryzines biosynthesis cluster protein L)	IPR011042;IPR013658;noIPR;noIPR	Six-bladed beta-propeller, TolB-like;SMP-30/Gluconolactonase/LRE-like region;SMP-30/Gluconolactonase/LRE-like region;SMP-30/Gluconolactonase/LRE-like region	G3DSA:2.120.10.30 (GENE3D);PF08450 (PFAM);PTHR47064 (PANTHER);SSF63829 (SUPERFAMILY)	SGL	SMP-30/Gluconolactonase/LRE-like region	-	-	-	Calcium-dependent phosphotriesterase	Carbohydrate transport and metabolism	SGL	-
	OG0000138	GBG3_06481	COesterase domain-containing protein	N	Carboxylesterase	Carboxylesterase	-	-	-	-	-	-	IPR029058;IPR029058;IPR002018;noIPR;noIPR;noIPR;noIPR;noIPR;noIPR;IPR029058;IPR029058	Alpha/Beta hydrolase fold;Alpha/Beta hydrolase fold;Carboxylesterase, type B;Carboxylesterase, type B;Carboxylesterase, type B;Carboxylesterase, type B;Carboxylesterase, type B;Carboxylesterase, type B;Carboxylesterase, type B;Alpha/Beta hydrolase fold;Alpha/Beta hydrolase fold	G3DSA:3.40.50.1820 (GENE3D);G3DSA:3.40.50.1820 (GENE3D);PF00135 (PFAM);PTHR11559:SF162 (PANTHER);PTHR11559:SF162 (PANTHER);PTHR11559:SF162 (PANTHER);PTHR11559 (PANTHER);PTHR11559 (PANTHER);PTHR11559 (PANTHER);SSF53474 (SUPERFAMILY);SSF53474 (SUPERFAMILY)	COesterase	Carboxylesterase family	-	-	-	Belongs to the type-B carboxylesterase lipase family	Carbohydrate transport and metabolism	COesterase	-
	OG0000140	GBG3_00706	Plavaka domain-containing protein	N	Other	Other	-	-	-	-	-	-	noIPR;IPR041078;noIPR;noIPR;noIPR;noIPR	Armadillo-type fold;Plavaka transposase;Plavaka transposase;Plavaka transposase;Plavaka transposase;Plavaka transposase	Coil (COILS);PF18759 (PFAM);mobidb-lite (MOBIDB_LITE);mobidb-lite (MOBIDB_LITE);mobidb-lite (MOBIDB_LITE);mobidb-lite (MOBIDB_LITE)	Plavaka	Plavaka transposase	-	-	-	-	-	-	-
		GBG3_06087	Plavaka domain-containing protein	N	Other	Other	-	-	-	-	-	-	noIPR;IPR041078;noIPR;noIPR;noIPR;noIPR;noIPR	Protein kinase-like domain superfamily;Plavaka transposase;Plavaka transposase;Plavaka transposase;Plavaka transposase;Plavaka transposase;Plavaka transposase	Coil (COILS);PF18759 (PFAM);mobidb-lite (MOBIDB_LITE);mobidb-lite (MOBIDB_LITE);mobidb-lite (MOBIDB_LITE);mobidb-lite (MOBIDB_LITE);mobidb-lite (MOBIDB_LITE)	Plavaka	Plavaka transposase	-	-	-	-	-	-	-
		GBG3_07823	Plavaka domain-containing protein	N	Other	Other	-	-	-	-	-	-	noIPR;IPR041078;noIPR;noIPR;noIPR;noIPR;noIPR	VPS9 domain superfamily;Plavaka transposase;Plavaka transposase;Plavaka transposase;Plavaka transposase;Plavaka transposase;Plavaka transposase	Coil (COILS);PF18759 (PFAM);mobidb-lite (MOBIDB_LITE);mobidb-lite (MOBIDB_LITE);mobidb-lite (MOBIDB_LITE);mobidb-lite (MOBIDB_LITE);mobidb-lite (MOBIDB_LITE)	Plavaka	Plavaka transposase	-	-	-	-	-	-	-
		GBNJ3_03447	Plavaka domain-containing protein	N	Other	Other	-	-	-	-	-	-	noIPR;IPR041078;noIPR;noIPR;noIPR	S-adenosyl-L-methionine-dependent methyltransferase;Plavaka transposase;Plavaka transposase;Plavaka transposase;Plavaka transposase	Coil (COILS);PF18759 (PFAM);mobidb-lite (MOBIDB_LITE);mobidb-lite (MOBIDB_LITE);mobidb-lite (MOBIDB_LITE)	Plavaka	Plavaka transposase	-	-	-	-	-	-	-
	OG0000163	GBG3_12144	Cytochrome P450 monooxygenase CLM2	N	Other	Cytochrome P450 protein family	GO:0005488;GO:0016491	binding;oxidoreductase activity	Molecular Function;Molecular Function	Cytochrome P450 monooxygenase CLM2 (EC 1.-.-.-) (Culmorin biosynthesis protein 2)	increased_virulence_(hypervirulence)	Cytochrome P450 monooxygenase 67 (EC 1.-.-.-)	IPR002401;IPR001128;IPR001128;IPR036396;noIPR;IPR017972;IPR036396	Cytochrome P450, E-class, group I;Cytochrome P450;Cytochrome P450;Cytochrome P450 superfamily;Cytochrome P450 superfamily;Cytochrome P450, conserved site;Cytochrome P450 superfamily	PR00463 (PRINTS);PR00385 (PRINTS);PF00067 (PFAM);G3DSA:1.10.630.10 (GENE3D);PTHR46300 (PANTHER);PS00086 (PROSITE_PATTERNS);SSF48264 (SUPERFAMILY)	p450	Cytochrome P450	-	-	-	Cytochrome P450	Secondary metabolites biosynthesis, transport, and catabolism	p450	-
		GBNJ3_15329	Cytochrome P450 monooxygenase CLM2	N	Other	Cytochrome P450 protein family	GO:0005488;GO:0016491	binding;oxidoreductase activity	Molecular Function;Molecular Function	Cytochrome P450 monooxygenase CLM2 (EC 1.-.-.-) (Culmorin biosynthesis protein 2)	increased_virulence_(hypervirulence)	Cytochrome P450 monooxygenase 67 (EC 1.-.-.-)	IPR001128;IPR002401;IPR001128;IPR036396;noIPR;IPR017972;IPR036396	Cytochrome P450;Cytochrome P450, E-class, group I;Cytochrome P450;Cytochrome P450 superfamily;Cytochrome P450 superfamily;Cytochrome P450, conserved site;Cytochrome P450 superfamily	PR00385 (PRINTS);PR00463 (PRINTS);PF00067 (PFAM);G3DSA:1.10.630.10 (GENE3D);PTHR46300 (PANTHER);PS00086 (PROSITE_PATTERNS);SSF48264 (SUPERFAMILY)	p450	Cytochrome P450	-	-	-	Cytochrome P450	Secondary metabolites biosynthesis, transport, and catabolism	p450	-
		GBT10_08376	Cytochrome P450 monooxygenase CLM2	N	Other	Cytochrome P450 protein family	GO:0005488;GO:0016491	binding;oxidoreductase activity	Molecular Function;Molecular Function	Cytochrome P450 monooxygenase CLM2 (EC 1.-.-.-) (Culmorin biosynthesis protein 2)	increased_virulence_(hypervirulence)	Cytochrome P450 monooxygenase 67 (EC 1.-.-.-)	IPR002401;IPR001128;IPR036396;noIPR;IPR036396	Cytochrome P450, E-class, group I;Cytochrome P450;Cytochrome P450 superfamily;Cytochrome P450 superfamily;Cytochrome P450 superfamily	PR00463 (PRINTS);PF00067 (PFAM);G3DSA:1.10.630.10 (GENE3D);PTHR46300 (PANTHER);SSF48264 (SUPERFAMILY)	p450	Cytochrome P450	-	-	-	Cytochrome P450	Secondary metabolites biosynthesis, transport, and catabolism	p450	-
		GBT10_15968	Cytochrome P450 monooxygenase CLM2	N	Other	Cytochrome P450 protein family	GO:0005488;GO:0016491	binding;oxidoreductase activity	Molecular Function;Molecular Function	Cytochrome P450 monooxygenase CLM2 (EC 1.-.-.-) (Culmorin biosynthesis protein 2)	increased_virulence_(hypervirulence)	Cytochrome P450 monooxygenase 176 (EC 1.-.-.-)	IPR001128;IPR036396;noIPR;IPR036396	Cytochrome P450;Cytochrome P450 superfamily;Cytochrome P450 superfamily;Cytochrome P450 superfamily	PF00067 (PFAM);G3DSA:1.10.630.10 (GENE3D);PTHR46300 (PANTHER);SSF48264 (SUPERFAMILY)	p450	Cytochrome P450	-	-	-	Cytochrome P450	Secondary metabolites biosynthesis, transport, and catabolism	p450	-
		GBT10_16495	Cytochrome P450 monooxygenase CLM2	N	Other	Cytochrome P450 protein family	GO:0005488;GO:0016491	binding;oxidoreductase activity	Molecular Function;Molecular Function	Cytochrome P450 monooxygenase CLM2 (EC 1.-.-.-) (Culmorin biosynthesis protein 2)	increased_virulence_(hypervirulence)	Cytochrome P450 monooxygenase 176 (EC 1.-.-.-)	IPR036396;IPR001128;noIPR;IPR036396	Cytochrome P450 superfamily;Cytochrome P450;Cytochrome P450;Cytochrome P450 superfamily	G3DSA:1.10.630.10 (GENE3D);PF00067 (PFAM);PTHR46300 (PANTHER);SSF48264 (SUPERFAMILY)	p450	Cytochrome P450	-	-	-	Cytochrome P450	Secondary metabolites biosynthesis, transport, and catabolism	p450	-
		GBT10_18165	Cytochrome P450 monooxygenase CLM2	N	Other	Cytochrome P450 protein family	GO:0005488;GO:0016491	binding;oxidoreductase activity	Molecular Function;Molecular Function	Cytochrome P450 monooxygenase CLM2 (EC 1.-.-.-) (Culmorin biosynthesis protein 2)	increased_virulence_(hypervirulence)	Cytochrome P450 monooxygenase 176 (EC 1.-.-.-)	IPR036396;IPR001128;noIPR;IPR036396	Cytochrome P450 superfamily;Cytochrome P450;Cytochrome P450;Cytochrome P450 superfamily	G3DSA:1.10.630.10 (GENE3D);PF00067 (PFAM);PTHR46300 (PANTHER);SSF48264 (SUPERFAMILY)	p450	Cytochrome P450	-	-	-	Cytochrome P450	Secondary metabolites biosynthesis, transport, and catabolism	p450	-
		GBT10_18957	Cytochrome P450 monooxygenase CLM2	N	Other	Cytochrome P450 protein family	GO:0005488;GO:0016491	binding;oxidoreductase activity	Molecular Function;Molecular Function	Cytochrome P450 monooxygenase CLM2 (EC 1.-.-.-) (Culmorin biosynthesis protein 2)	increased_virulence_(hypervirulence)	Cytochrome P450 monooxygenase 176 (EC 1.-.-.-)	IPR001128;IPR036396;noIPR;IPR036396	Cytochrome P450;Cytochrome P450 superfamily;Cytochrome P450 superfamily;Cytochrome P450 superfamily	PF00067 (PFAM);G3DSA:1.10.630.10 (GENE3D);PTHR46300 (PANTHER);SSF48264 (SUPERFAMILY)	p450	Cytochrome P450	-	-	-	Cytochrome P450	Secondary metabolites biosynthesis, transport, and catabolism	p450	-
	OG0000167	GBG3_02153	Carboxypeptidase Y homolog A	N	Peptidase	Serine peptidase	-	-	-	-	-	Carboxypeptidase Y homolog A (EC 3.4.16.5)	IPR001563;IPR029058;IPR001563;noIPR;noIPR;IPR001563;IPR033124;IPR018202;IPR029058	Peptidase S10, serine carboxypeptidase;Alpha/Beta hydrolase fold;Peptidase S10, serine carboxypeptidase;Peptidase S10, serine carboxypeptidase;Peptidase S10, serine carboxypeptidase;Peptidase S10, serine carboxypeptidase;Serine carboxypeptidases, histidine active site;Serine carboxypeptidase, serine active site;Alpha/Beta hydrolase fold	PR00724 (PRINTS);G3DSA:3.40.50.1820 (GENE3D);PF00450 (PFAM);G3DSA:1.10.287.410 (GENE3D);PTHR11802:SF392 (PANTHER);PTHR11802 (PANTHER);PS00560 (PROSITE_PATTERNS);PS00131 (PROSITE_PATTERNS);SSF53474 (SUPERFAMILY)	Peptidase_S10	Serine carboxypeptidase	GT	GT4	putative serine carboxypeptidase ({Saccharomyces cerevisiae}) (Saccharomyces cerevisiae) [S10.A49]	serine carboxypeptidase	Amino acid transport and metabolism; Post-translational modification, protein turnover, and chaperones	Peptidase_S10	-
		GBT10_06538	Carboxypeptidase Y homolog A	N	Peptidase	Serine peptidase	-	-	-	-	-	Carboxypeptidase Y homolog A (EC 3.4.16.5)	IPR001563;IPR001563;noIPR;IPR029058;IPR001563;noIPR;IPR033124;IPR018202;IPR029058	Peptidase S10, serine carboxypeptidase;Peptidase S10, serine carboxypeptidase;Peptidase S10, serine carboxypeptidase;Alpha/Beta hydrolase fold;Peptidase S10, serine carboxypeptidase;Peptidase S10, serine carboxypeptidase;Serine carboxypeptidases, histidine active site;Serine carboxypeptidase, serine active site;Alpha/Beta hydrolase fold	PR00724 (PRINTS);PF00450 (PFAM);G3DSA:1.10.287.410 (GENE3D);G3DSA:3.40.50.1820 (GENE3D);PTHR11802 (PANTHER);PTHR11802:SF392 (PANTHER);PS00560 (PROSITE_PATTERNS);PS00131 (PROSITE_PATTERNS);SSF53474 (SUPERFAMILY)	Peptidase_S10	Serine carboxypeptidase	GT	GT4	putative serine carboxypeptidase ({Saccharomyces cerevisiae}) (Saccharomyces cerevisiae) [S10.A49]	serine carboxypeptidase	Amino acid transport and metabolism; Post-translational modification, protein turnover, and chaperones	Peptidase_S10	-
		GBT10_16291	Carboxypeptidase Y homolog A	N	Peptidase	Serine peptidase	-	-	-	-	-	Carboxypeptidase Y homolog A (EC 3.4.16.5)	IPR001563;noIPR;IPR001563;IPR029058;IPR001563;noIPR;IPR033124;IPR018202;IPR029058	Peptidase S10, serine carboxypeptidase;Peptidase S10, serine carboxypeptidase;Peptidase S10, serine carboxypeptidase;Alpha/Beta hydrolase fold;Peptidase S10, serine carboxypeptidase;Peptidase S10, serine carboxypeptidase;Serine carboxypeptidases, histidine active site;Serine carboxypeptidase, serine active site;Alpha/Beta hydrolase fold	PR00724 (PRINTS);G3DSA:1.10.287.410 (GENE3D);PF00450 (PFAM);G3DSA:3.40.50.1820 (GENE3D);PTHR11802 (PANTHER);PTHR11802:SF392 (PANTHER);PS00560 (PROSITE_PATTERNS);PS00131 (PROSITE_PATTERNS);SSF53474 (SUPERFAMILY)	Peptidase_S10	Serine carboxypeptidase	GT	GT4	putative serine carboxypeptidase ({Saccharomyces cerevisiae}) (Saccharomyces cerevisiae) [S10.A49]	serine carboxypeptidase	Amino acid transport and metabolism; Post-translational modification, protein turnover, and chaperones	Peptidase_S10	-
		GBT10_21774	Carboxypeptidase Y homolog A	N	Peptidase	Serine peptidase	-	-	-	-	-	Carboxypeptidase Y homolog A (EC 3.4.16.5)	IPR001563;IPR001563;noIPR;IPR029058;IPR001563;noIPR;IPR033124;IPR018202;IPR029058	Peptidase S10, serine carboxypeptidase;Peptidase S10, serine carboxypeptidase;Peptidase S10, serine carboxypeptidase;Alpha/Beta hydrolase fold;Peptidase S10, serine carboxypeptidase;Peptidase S10, serine carboxypeptidase;Serine carboxypeptidases, histidine active site;Serine carboxypeptidase, serine active site;Alpha/Beta hydrolase fold	PR00724 (PRINTS);PF00450 (PFAM);G3DSA:1.10.287.410 (GENE3D);G3DSA:3.40.50.1820 (GENE3D);PTHR11802 (PANTHER);PTHR11802:SF392 (PANTHER);PS00560 (PROSITE_PATTERNS);PS00131 (PROSITE_PATTERNS);SSF53474 (SUPERFAMILY)	Peptidase_S10	Serine carboxypeptidase	GT	GT4	putative serine carboxypeptidase ({Saccharomyces cerevisiae}) (Saccharomyces cerevisiae) [S10.A49]	serine carboxypeptidase	Amino acid transport and metabolism; Post-translational modification, protein turnover, and chaperones	Peptidase_S10	-
		GBT10_22577	Carboxypeptidase Y homolog A	N	Peptidase	Serine peptidase	-	-	-	-	-	Carboxypeptidase Y homolog A (EC 3.4.16.5)	IPR001563;noIPR;IPR001563;IPR029058;IPR001563;noIPR;IPR033124;IPR018202;IPR029058	Peptidase S10, serine carboxypeptidase;Peptidase S10, serine carboxypeptidase;Peptidase S10, serine carboxypeptidase;Alpha/Beta hydrolase fold;Peptidase S10, serine carboxypeptidase;Peptidase S10, serine carboxypeptidase;Serine carboxypeptidases, histidine active site;Serine carboxypeptidase, serine active site;Alpha/Beta hydrolase fold	PR00724 (PRINTS);G3DSA:1.10.287.410 (GENE3D);PF00450 (PFAM);G3DSA:3.40.50.1820 (GENE3D);PTHR11802 (PANTHER);PTHR11802:SF392 (PANTHER);PS00560 (PROSITE_PATTERNS);PS00131 (PROSITE_PATTERNS);SSF53474 (SUPERFAMILY)	Peptidase_S10	Serine carboxypeptidase	GT	GT4	putative serine carboxypeptidase ({Saccharomyces cerevisiae}) (Saccharomyces cerevisiae) [S10.A49]	serine carboxypeptidase	Amino acid transport and metabolism; Post-translational modification, protein turnover, and chaperones	Peptidase_S10	-
	OG0000183	GBG3_14461	Peptidase S53 domain-containing protein	N	Peptidase	Serine peptidase	GO:0008236	serine-type peptidase activity	Molecular Function	Peptidase S53 domain-containing protein	unaffected_pathogenicity	Tripeptidyl-peptidase sed2 (EC 3.4.14.10) (Sedolisin-B)	IPR015366;IPR015366;IPR036852;IPR036852;noIPR;noIPR;noIPR;noIPR;noIPR;IPR030400;noIPR;IPR015366;IPR030400;noIPR;IPR036852;IPR036852	Peptidase S53, activation domain;Peptidase S53, activation domain;Peptidase S8/S53 domain superfamily;Peptidase S8/S53 domain superfamily;Peptidase S8/S53 domain superfamily;Peptidase S8/S53 domain superfamily;Peptidase S8/S53 domain superfamily;Peptidase S8/S53 domain superfamily;Peptidase S8/S53 domain superfamily;Sedolisin domain;Sedolisin domain;Peptidase S53, activation domain;Sedolisin doma…	SM00944 (SMART);PF09286 (PFAM);G3DSA:3.40.50.200 (GENE3D);G3DSA:3.40.50.200 (GENE3D);mobidb-lite (MOBIDB_LITE);mobidb-lite (MOBIDB_LITE);mobidb-lite (MOBIDB_LITE);mobidb-lite (MOBIDB_LITE);PTHR14218 (PANTHER);PS51695 (PROSITE_PROFILES);PS51257 (PROSITE_PROFILES);cd11377 (CDD);cd04056 (CDD);SSF54897 (SUPERFAMILY);SSF52743 (SUPERFAMILY);SSF52743 (SUPERFAMILY)	Pro-kuma_activ	Pro-kumamolisin, activation domain	-	-	-	protein CC1G_01435 Coprinopsis cinerea okayama7 130	Post-translational modification, protein turnover, and chaperones	Pro-kuma_activ	-
		GBT10_06530	Peptidase S53 domain-containing protein	N	Peptidase	Serine peptidase	GO:0008240	tripeptidyl-peptidase activity	Molecular Function	Peptidase S53 domain-containing protein	unaffected_pathogenicity	Tripeptidyl-peptidase sed2 (EC 3.4.14.10) (Sedolisin-B)	IPR015366;IPR015366;IPR036852;noIPR;noIPR;IPR030400;IPR015366;IPR030400;noIPR;IPR036852	Peptidase S53, activation domain;Peptidase S53, activation domain;Peptidase S8/S53 domain superfamily;Peptidase S8/S53 domain superfamily;Peptidase S8/S53 domain superfamily;Sedolisin domain;Peptidase S53, activation domain;Sedolisin domain;Sedolisin domain;Peptidase S8/S53 domain superfamily	SM00944 (SMART);PF09286 (PFAM);G3DSA:3.40.50.200 (GENE3D);PTHR14218 (PANTHER);PS51257 (PROSITE_PROFILES);PS51695 (PROSITE_PROFILES);cd11377 (CDD);cd04056 (CDD);SSF54897 (SUPERFAMILY);SSF52743 (SUPERFAMILY)	Pro-kuma_activ	Pro-kumamolisin, activation domain	-	-	-	protein CC1G_01435 Coprinopsis cinerea okayama7 130	Post-translational modification, protein turnover, and chaperones	Pro-kuma_activ	-
		GBT10_13082	Peptidase S53 domain-containing protein	N	Peptidase	Serine peptidase	GO:0008240	tripeptidyl-peptidase activity	Molecular Function	Peptidase S53 domain-containing protein	unaffected_pathogenicity	Tripeptidyl-peptidase sed2 (EC 3.4.14.10) (Sedolisin-B)	IPR015366;IPR015366;IPR036852;noIPR;noIPR;IPR030400;IPR015366;IPR030400;noIPR;IPR036852	Peptidase S53, activation domain;Peptidase S53, activation domain;Peptidase S8/S53 domain superfamily;Peptidase S8/S53 domain superfamily;Peptidase S8/S53 domain superfamily;Sedolisin domain;Peptidase S53, activation domain;Sedolisin domain;Sedolisin domain;Peptidase S8/S53 domain superfamily	SM00944 (SMART);PF09286 (PFAM);G3DSA:3.40.50.200 (GENE3D);PTHR14218 (PANTHER);PS51257 (PROSITE_PROFILES);PS51695 (PROSITE_PROFILES);cd11377 (CDD);cd04056 (CDD);SSF54897 (SUPERFAMILY);SSF52743 (SUPERFAMILY)	Pro-kuma_activ	Pro-kumamolisin, activation domain	-	-	-	protein CC1G_01435 Coprinopsis cinerea okayama7 130	Post-translational modification, protein turnover, and chaperones	Pro-kuma_activ	-
	OG0000193	GBG3_04221	JmjC domain	N	Other	Other	-	-	-	-	-	-	noIPR;noIPR;noIPR;noIPR;noIPR;noIPR	JmjC domain;JmjC domain;JmjC domain;JmjC domain;JmjC domain;JmjC domain	mobidb-lite (MOBIDB_LITE);mobidb-lite (MOBIDB_LITE);mobidb-lite (MOBIDB_LITE);mobidb-lite (MOBIDB_LITE);mobidb-lite (MOBIDB_LITE);mobidb-lite (MOBIDB_LITE)	-	-	-	-	-	-	-	-	-
		GBG3_10327	Cytochrome P450 superfamily	N	Other	Cytochrome P450 protein family	-	-	-	-	-	-	noIPR	Cytochrome P450 superfamily	mobidb-lite (MOBIDB_LITE)	-	-	-	-	-	-	-	-	-
		GBG3_13322	Sec1-like superfamily	N	Other	Other	-	-	-	-	-	-	noIPR;noIPR;noIPR;noIPR;noIPR;noIPR	Sec1-like superfamily;Sec1-like superfamily;Sec1-like superfamily;Sec1-like superfamily;Sec1-like superfamily;Sec1-like superfamily	mobidb-lite (MOBIDB_LITE);mobidb-lite (MOBIDB_LITE);mobidb-lite (MOBIDB_LITE);mobidb-lite (MOBIDB_LITE);mobidb-lite (MOBIDB_LITE);mobidb-lite (MOBIDB_LITE)	-	-	-	-	-	-	-	-	-
		GBG3_13629	Pex19 protein	N	Other	Other	-	-	-	-	-	-	noIPR	Pex19 protein	mobidb-lite (MOBIDB_LITE)	-	-	-	-	-	-	-	-	-
		GBG3_19881	Transmembrane protein 135	N	Other	Other	-	-	-	-	-	-	noIPR	Transmembrane protein 135	mobidb-lite (MOBIDB_LITE)	-	-	-	-	-	-	-	-	-
		GBNJ3_07118	3D domain-containing protein	N	Other	Cytochrome P450 protein family	-	-	-	-	-	-	noIPR;noIPR;noIPR	Cytochrome P450 superfamily;Cytochrome P450 superfamily;Cytochrome P450 superfamily	mobidb-lite (MOBIDB_LITE);mobidb-lite (MOBIDB_LITE);mobidb-lite (MOBIDB_LITE)	3D	3D domain	-	-	-	-	-	-	-
		GBT10_14510	3D domain-containing protein	N	Other	Other	-	-	-	-	-	-	noIPR	5'-3' exonuclease, C-terminal domain superfamily	mobidb-lite (MOBIDB_LITE)	3D	3D domain	-	-	-	-	-	-	-
		GBT10_17802	3D domain-containing protein	N	Other	Other	-	-	-	-	-	-	noIPR	5'-3' exonuclease, C-terminal domain superfamily	mobidb-lite (MOBIDB_LITE)	3D	3D domain	-	-	-	-	-	-	-
		GBT10_24087	3D domain-containing protein	N	Other	Other	-	-	-	-	-	-	noIPR	5'-3' exonuclease, C-terminal domain superfamily	mobidb-lite (MOBIDB_LITE)	3D	3D domain	-	-	-	-	-	-	-
	OG0000196	GBG3_01777	Alpha/Beta hydrolase fold	E	Other	Other	-	-	-	-	-	-	noIPR;noIPR;noIPR;noIPR;noIPR	Alpha/Beta hydrolase fold;Alpha/Beta hydrolase fold;Alpha/Beta hydrolase fold;Alpha/Beta hydrolase fold;Alpha/Beta hydrolase fold	mobidb-lite (MOBIDB_LITE);mobidb-lite (MOBIDB_LITE);mobidb-lite (MOBIDB_LITE);mobidb-lite (MOBIDB_LITE);mobidb-lite (MOBIDB_LITE)	-	-	-	-	-	-	-	-	-
		GBG3_10203	HAD-like superfamily	E	Other	Other	-	-	-	-	-	-	noIPR;noIPR;noIPR;noIPR;noIPR;noIPR	HAD-like superfamily;HAD-like superfamily;HAD-like superfamily;HAD-like superfamily;HAD-like superfamily;HAD-like superfamily	mobidb-lite (MOBIDB_LITE);mobidb-lite (MOBIDB_LITE);mobidb-lite (MOBIDB_LITE);mobidb-lite (MOBIDB_LITE);mobidb-lite (MOBIDB_LITE);mobidb-lite (MOBIDB_LITE)	-	-	-	-	-	-	-	-	-
		GBG3_10210	Cupredoxin	E	Other	Cupredoxin	-	-	-	-	-	-	noIPR;noIPR;noIPR	Cupredoxin;Cupredoxin;Cupredoxin	mobidb-lite (MOBIDB_LITE);mobidb-lite (MOBIDB_LITE);mobidb-lite (MOBIDB_LITE)	-	-	-	-	-	-	-	-	-
		GBNJ3_07350	Autophagy-related protein 101	E	Other	Other	-	-	-	-	-	-	noIPR;noIPR	Autophagy-related protein 101;Autophagy-related protein 101	mobidb-lite (MOBIDB_LITE);mobidb-lite (MOBIDB_LITE)	-	-	-	-	-	-	-	-	-
		GBNJ3_08021	BRCT domain superfamily	E	Other	Other	-	-	-	-	-	-	noIPR;noIPR	BRCT domain superfamily;BRCT domain superfamily	mobidb-lite (MOBIDB_LITE);mobidb-lite (MOBIDB_LITE)	-	-	-	-	-	-	-	-	-
		GBNJ3_17516	Protein Mtf2/C5D6.12-like	E	Other	Other	-	-	-	-	-	-	noIPR;noIPR;noIPR;noIPR	Protein Mtf2/C5D6.12-like;Protein Mtf2/C5D6.12-like;Protein Mtf2/C5D6.12-like;Protein Mtf2/C5D6.12-like	mobidb-lite (MOBIDB_LITE);mobidb-lite (MOBIDB_LITE);mobidb-lite (MOBIDB_LITE);mobidb-lite (MOBIDB_LITE)	-	-	-	-	-	-	-	-	-
		GBNJ3_21733	MFS transporter superfamily	E	Other	Transporter	-	-	-	-	-	-	noIPR;noIPR;noIPR;noIPR;noIPR	MFS transporter superfamily;MFS transporter superfamily;MFS transporter superfamily;MFS transporter superfamily;MFS transporter superfamily	mobidb-lite (MOBIDB_LITE);mobidb-lite (MOBIDB_LITE);mobidb-lite (MOBIDB_LITE);mobidb-lite (MOBIDB_LITE);mobidb-lite (MOBIDB_LITE)	-	-	-	-	-	-	-	-	-
		GBT10_12339	Cerato-platanin	E	Effector-associated	Cerato-platanin family protein	-	-	-	-	-	-	noIPR;noIPR;noIPR;noIPR	Cerato-platanin;Cerato-platanin;Cerato-platanin;Cerato-platanin	mobidb-lite (MOBIDB_LITE);mobidb-lite (MOBIDB_LITE);mobidb-lite (MOBIDB_LITE);mobidb-lite (MOBIDB_LITE)	-	-	-	-	-	-	-	-	-
		GBT10_20973	MINDY deubiquitinase	E	Other	Other	-	-	-	-	-	-	noIPR;noIPR;noIPR;noIPR	MINDY deubiquitinase;MINDY deubiquitinase;MINDY deubiquitinase;MINDY deubiquitinase	mobidb-lite (MOBIDB_LITE);mobidb-lite (MOBIDB_LITE);mobidb-lite (MOBIDB_LITE);mobidb-lite (MOBIDB_LITE)	-	-	-	-	-	-	-	-	-
	OG0000223	GBG3_10099	Probable leucine aminopeptidase MCYG_04170	N	Peptidase	Metallopeptidase	-	-	-	-	-	Probable leucine aminopeptidase MCYG_04170 (EC 3.4.11.-)	IPR007484;noIPR;noIPR;noIPR;IPR018247;noIPR	Peptidase M28;Peptidase M28;Peptidase M28;Peptidase M28;EF-Hand 1, calcium-binding site;EF-Hand 1, calcium-binding site	PF04389 (PFAM);G3DSA:3.40.630.10 (GENE3D);PTHR12147 (PANTHER);PTHR12147:SF49 (PANTHER);PS00018 (PROSITE_PATTERNS);SSF53187 (SUPERFAMILY)	Peptidase_M28	Peptidase family M28	-	-	-	Belongs to the peptidase M28 family	Post-translational modification, protein turnover, and chaperones; Inorganic ion transport and metabolism	Peptidase_M28	-
		GBG3_10106	Leucine aminopeptidase 1	N	Peptidase	Metallopeptidase	-	-	-	-	-	Leucine aminopeptidase 1 (EC 3.4.11.-) (Leucyl aminopeptidase 1) (LAP1)	IPR007484;noIPR;noIPR;noIPR;IPR018247;noIPR	Peptidase M28;Peptidase M28;Peptidase M28;Peptidase M28;EF-Hand 1, calcium-binding site;EF-Hand 1, calcium-binding site	PF04389 (PFAM);G3DSA:3.40.630.10 (GENE3D);PTHR12147:SF49 (PANTHER);PTHR12147 (PANTHER);PS00018 (PROSITE_PATTERNS);SSF53187 (SUPERFAMILY)	Peptidase_M28	Peptidase family M28	-	-	-	Belongs to the peptidase M28 family	Post-translational modification, protein turnover, and chaperones; Inorganic ion transport and metabolism	Peptidase_M28	-
		GBG3_10145	Leucine aminopeptidase 1	N	Peptidase	Metallopeptidase	-	-	-	-	-	Leucine aminopeptidase 1 (EC 3.4.11.-) (Leucyl aminopeptidase 1) (LAP1)	IPR007484;noIPR;noIPR;noIPR;IPR018247;noIPR	Peptidase M28;Peptidase M28;Peptidase M28;Peptidase M28;EF-Hand 1, calcium-binding site;EF-Hand 1, calcium-binding site	PF04389 (PFAM);G3DSA:3.40.630.10 (GENE3D);PTHR12147 (PANTHER);PTHR12147:SF49 (PANTHER);PS00018 (PROSITE_PATTERNS);SSF53187 (SUPERFAMILY)	Peptidase_M28	Peptidase family M28	-	-	-	Belongs to the peptidase M28 family	Post-translational modification, protein turnover, and chaperones; Inorganic ion transport and metabolism	Peptidase_M28	-
		GBNJ3_05772	Leucine aminopeptidase 1	E	Peptidase	Metallopeptidase	-	-	-	-	-	Leucine aminopeptidase 1 (EC 3.4.11.-) (Leucyl aminopeptidase 1) (LAP1)	noIPR	Mitochondrial carrier domain superfamily	G3DSA:3.40.630.10 (GENE3D)	-	-	-	-	-	Belongs to the peptidase M28 family	Post-translational modification, protein turnover, and chaperones; Inorganic ion transport and metabolism	-	-
		GBNJ3_07585	Leucine aminopeptidase 1	E	Peptidase	Metallopeptidase	-	-	-	-	-	Leucine aminopeptidase 1 (EC 3.4.11.-) (Leucyl aminopeptidase 1) (LAP1)	noIPR	Histone acetyltransferase Rtt109	G3DSA:3.40.630.10 (GENE3D)	-	-	-	-	-	Belongs to the peptidase M28 family	Post-translational modification, protein turnover, and chaperones; Inorganic ion transport and metabolism	-	-
		GBNJ3_23261	Leucine aminopeptidase 1	E	Peptidase	Metallopeptidase	-	-	-	-	-	Leucine aminopeptidase 1 (EC 3.4.11.-) (Leucyl aminopeptidase 1) (LAP1)	noIPR;noIPR	Translation Initiation factor eIF- 4e-like;Translation Initiation factor eIF- 4e-like	G3DSA:3.40.630.10 (GENE3D);SSF53187 (SUPERFAMILY)	-	-	-	-	-	Belongs to the peptidase M28 family	Post-translational modification, protein turnover, and chaperones; Inorganic ion transport and metabolism	-	-
		GBT10_11829	Leucine aminopeptidase 1	N	Peptidase	Metallopeptidase	GO:0016787	hydrolase activity	Molecular Function	-	-	Leucine aminopeptidase 1 (EC 3.4.11.-) (Leucyl aminopeptidase 1) (LAP1)	IPR007484;noIPR;noIPR;noIPR;noIPR;IPR018247;noIPR;noIPR	Peptidase M28;Peptidase M28;Peptidase M28;Peptidase M28;Peptidase M28;EF-Hand 1, calcium-binding site;EF-Hand 1, calcium-binding site;EF-Hand 1, calcium-binding site	PF04389 (PFAM);G3DSA:3.40.630.10 (GENE3D);PIRSR036685-1 (PIRSR);PTHR12147 (PANTHER);PTHR12147:SF49 (PANTHER);PS00018 (PROSITE_PATTERNS);cd03879 (CDD);SSF53187 (SUPERFAMILY)	Peptidase_M28	Peptidase family M28	-	-	-	Belongs to the peptidase M28 family	Post-translational modification, protein turnover, and chaperones; Inorganic ion transport and metabolism	Peptidase_M28	-
		GBT10_14100	Leucine aminopeptidase 1	N	Peptidase	Metallopeptidase	GO:0016787	hydrolase activity	Molecular Function	-	-	Leucine aminopeptidase 1 (EC 3.4.11.-) (Leucyl aminopeptidase 1) (LAP1)	IPR007484;noIPR;noIPR;noIPR;noIPR;IPR018247;noIPR;noIPR	Peptidase M28;Peptidase M28;Peptidase M28;Peptidase M28;Peptidase M28;EF-Hand 1, calcium-binding site;EF-Hand 1, calcium-binding site;EF-Hand 1, calcium-binding site	PF04389 (PFAM);G3DSA:3.40.630.10 (GENE3D);PIRSR036685-1 (PIRSR);PTHR12147 (PANTHER);PTHR12147:SF49 (PANTHER);PS00018 (PROSITE_PATTERNS);cd03879 (CDD);SSF53187 (SUPERFAMILY)	Peptidase_M28	Peptidase family M28	-	-	-	Belongs to the peptidase M28 family	Post-translational modification, protein turnover, and chaperones; Inorganic ion transport and metabolism	Peptidase_M28	-
	OG0000224	GBG3_10480	Protein MON2 homolog	N	Other	Other	GO:0005737;GO:0043227	cytoplasm;membrane-bounded organelle	Cellular Component;Cellular Component	-	-	Protein MON2 homolog	IPR032817;noIPR;noIPR;noIPR;noIPR;IPR026829;IPR016024	Mon2, C-terminal;Mon2, C-terminal;Mon2, C-terminal;Mon2, C-terminal;Mon2, C-terminal;Protein Mon2-like;Armadillo-type fold	PF16206 (PFAM);mobidb-lite (MOBIDB_LITE);mobidb-lite (MOBIDB_LITE);mobidb-lite (MOBIDB_LITE);PTHR10663 (PANTHER);PTHR10663:SF333 (PANTHER);SSF48371 (SUPERFAMILY)	Mon2_C	C-terminal region of Mon2 protein	-	-	-	C-terminal region of Mon2 protein	Function unknown	Mon2_C	-
	OG0000242	GBG3_11607	Protein disulfide-isomerase tigA	N	Other	Isomerase	GO:0003756;GO:0005783;GO:0006457;GO:0009553;GO:0009567;GO:0009793;GO:0034976;GO:0042175;GO:0048868;GO:0051082	protein disulfide isomerase activity;endoplasmic reticulum;protein folding;embryo sac development;double fertilization forming a zygote and endosperm;embryo development ending in seed dormancy;response to endoplasmic reticulum stress;nuclear outer membrane-endoplasmic reticulum membrane network;pollen tube development;unfolded protein binding	Molecular Function;Cellular Component;Biological Process;Biological Process;Biological Process;Biological Process;Biological Process;Cellular Component;Biological Process;Molecular Function	-	-	Protein disulfide-isomerase tigA (EC 5.3.4.1)	noIPR;IPR036356;IPR005788;IPR011679;noIPR;noIPR;IPR013766;noIPR;noIPR;IPR017937;IPR017937;IPR013766;IPR013766;noIPR;noIPR;IPR011679;IPR036249;IPR036356;IPR036249	WD40-repeat-containing domain superfamily;Endoplasmic reticulum resident protein 29, C-terminal domain superfamily;Disulphide isomerase;Endoplasmic reticulum resident protein 29, C-terminal;Endoplasmic reticulum resident protein 29, C-terminal;Endoplasmic reticulum resident protein 29, C-terminal;Thioredoxin domain;Thioredoxin domain;Thioredoxin domain;Thioredoxin, conserved site;Thioredoxin, con…	PR00421 (PRINTS);G3DSA:1.20.1150.12 (GENE3D);TIGR01126 (TIGRFAM);PF07749 (PFAM);G3DSA:3.40.30.10 (GENE3D);G3DSA:3.40.30.10 (GENE3D);PF00085 (PFAM);PTHR45672 (PANTHER);PTHR45672:SF11 (PANTHER);PS00194 (PROSITE_PATTERNS);PS00194 (PROSITE_PATTERNS);PS51352 (PROSITE_PROFILES);PS51352 (PROSITE_PROFILES);cd02998 (CDD);cd02998 (CDD);cd00238 (CDD);SSF52833 (SUPERFAMILY);SSF47933 (SUPERFAMILY);SSF52833 (S…	Thioredoxin	Thioredoxin	-	-	-	Protein disulfide isomerase	Post-translational modification, protein turnover, and chaperones	ERp29,Thioredoxin	protein disulfide isomerase
		GBG3_19496	Protein disulfide-isomerase tigA	N	Other	Isomerase	GO:0003756;GO:0005783;GO:0006457;GO:0009553;GO:0009567;GO:0009793;GO:0034976;GO:0042175;GO:0048868;GO:0051082	protein disulfide isomerase activity;endoplasmic reticulum;protein folding;embryo sac development;double fertilization forming a zygote and endosperm;embryo development ending in seed dormancy;response to endoplasmic reticulum stress;nuclear outer membrane-endoplasmic reticulum membrane network;pollen tube development;unfolded protein binding	Molecular Function;Cellular Component;Biological Process;Biological Process;Biological Process;Biological Process;Biological Process;Cellular Component;Biological Process;Molecular Function	-	-	Protein disulfide-isomerase tigA (EC 5.3.4.1)	noIPR;noIPR;IPR013766;IPR011679;IPR036356;IPR005788;noIPR;noIPR;noIPR;IPR017937;IPR017937;IPR013766;IPR013766;noIPR;noIPR;IPR011679;IPR036356;IPR036249;IPR036249	DNA/RNA polymerase superfamily;DNA/RNA polymerase superfamily;Thioredoxin domain;Endoplasmic reticulum resident protein 29, C-terminal;Endoplasmic reticulum resident protein 29, C-terminal domain superfamily;Disulphide isomerase;Disulphide isomerase;Disulphide isomerase;Disulphide isomerase;Thioredoxin, conserved site;Thioredoxin, conserved site;Thioredoxin domain;Thioredoxin domain;Thioredoxin d…	PR00421 (PRINTS);G3DSA:3.40.30.10 (GENE3D);PF00085 (PFAM);PF07749 (PFAM);G3DSA:1.20.1150.12 (GENE3D);TIGR01126 (TIGRFAM);G3DSA:3.40.30.10 (GENE3D);PTHR45672:SF11 (PANTHER);PTHR45672 (PANTHER);PS00194 (PROSITE_PATTERNS);PS00194 (PROSITE_PATTERNS);PS51352 (PROSITE_PROFILES);PS51352 (PROSITE_PROFILES);cd02998 (CDD);cd02998 (CDD);cd00238 (CDD);SSF47933 (SUPERFAMILY);SSF52833 (SUPERFAMILY);SSF52833 (S…	Thioredoxin	Thioredoxin	-	-	-	Protein disulfide isomerase	Post-translational modification, protein turnover, and chaperones	ERp29,Thioredoxin	protein disulfide isomerase
	OG0000249	GBG3_04166	Unknown protein	N	Unannotated	Unannotated	-	-	-	-	-	-	-	-	-	-	-	-	-	-	-	-	-	-
		GBG3_11679	Unknown protein	N	Unannotated	Unannotated	-	-	-	-	-	-	-	-	-	-	-	-	-	-	-	-	-	-
		GBT10_17546	Unknown protein	N	Unannotated	Unannotated	-	-	-	-	-	-	-	-	-	-	-	-	-	-	-	-	-	-
		GBT10_24918	Unknown protein	N	Unannotated	Unannotated	-	-	-	-	-	-	-	-	-	-	-	-	-	-	-	-	-	-
	OG0000255	GBG3_02968	Alkaline phosphatase D (APaseD)	N	Other	Phosphatase	-	-	-	Uncharacterized protein	reduced_virulence	Alkaline phosphatase D (APaseD) (EC 3.1.3.1)	noIPR;IPR038607;IPR018946;IPR032093;noIPR;noIPR;IPR018946;IPR029052	Fungal mating-type pheromone;PhoD-like superfamily;PhoD-like phosphatase, metallophosphatase domain;Phospholipase D, N-terminal;Phospholipase D, N-terminal;Phospholipase D, N-terminal;PhoD-like phosphatase, metallophosphatase domain;Metallo-dependent phosphatase-like	G3DSA:2.60.40.380 (GENE3D);G3DSA:3.60.21.70 (GENE3D);PF09423 (PFAM);PF16655 (PFAM);PTHR43606 (PANTHER);PTHR43606:SF2 (PANTHER);cd07389 (CDD);SSF56300 (SUPERFAMILY)	PhoD	PhoD-like phosphatase	-	-	-	PhoD-like phosphatase, N-terminal domain	Inorganic ion transport and metabolism	PhoD,PhoD_N	-
		GBNJ3_12261	Alkaline phosphatase D (APaseD)	N	Other	Phosphatase	-	-	-	Uncharacterized protein	reduced_virulence	Alkaline phosphatase D (APaseD) (EC 3.1.3.1)	IPR032093;IPR018946;IPR038607;noIPR;noIPR;noIPR;noIPR;noIPR;IPR018946;IPR029052	Phospholipase D, N-terminal;PhoD-like phosphatase, metallophosphatase domain;PhoD-like superfamily;PhoD-like superfamily;PhoD-like superfamily;PhoD-like superfamily;PhoD-like superfamily;PhoD-like superfamily;PhoD-like phosphatase, metallophosphatase domain;Metallo-dependent phosphatase-like	PF16655 (PFAM);PF09423 (PFAM);G3DSA:3.60.21.70 (GENE3D);G3DSA:2.60.40.380 (GENE3D);PTHR43606:SF2 (PANTHER);PTHR43606 (PANTHER);PTHR43606 (PANTHER);PTHR43606:SF2 (PANTHER);cd07389 (CDD);SSF56300 (SUPERFAMILY)	PhoD	PhoD-like phosphatase	-	-	-	PhoD-like phosphatase, N-terminal domain	Inorganic ion transport and metabolism	PhoD,PhoD_N	-
		GBT10_04949	Alkaline phosphatase D (APaseD)	N	Other	Phosphatase	-	-	-	Uncharacterized protein	reduced_virulence	Alkaline phosphatase D (APaseD) (EC 3.1.3.1)	IPR038607;noIPR;IPR032093;IPR018946;noIPR;noIPR;noIPR;noIPR;IPR029052	PhoD-like superfamily;PhoD-like superfamily;Phospholipase D, N-terminal;PhoD-like phosphatase, metallophosphatase domain;PhoD-like phosphatase, metallophosphatase domain;PhoD-like phosphatase, metallophosphatase domain;PhoD-like phosphatase, metallophosphatase domain;PhoD-like phosphatase, metallophosphatase domain;Metallo-dependent phosphatase-like	G3DSA:3.60.21.70 (GENE3D);G3DSA:2.60.40.380 (GENE3D);PF16655 (PFAM);PF09423 (PFAM);PTHR43606 (PANTHER);PTHR43606:SF2 (PANTHER);PTHR43606 (PANTHER);PTHR43606:SF2 (PANTHER);SSF56300 (SUPERFAMILY)	PhoD	PhoD-like phosphatase	-	-	-	PhoD-like phosphatase, N-terminal domain	Inorganic ion transport and metabolism	PhoD,PhoD_N	-
[truncated: 2,984 more rows]

## Sheet: Supplementary Table S6
Supplementary Table S6: List of strain-specific proteins found in the pan-secretome of G. boninense
Assigned ID	Orthogroup category	Class	Subclass	Recommended Protein name	PHI-base_Phenotype	Effector prediction
GBG3_00409	G3-specific	CAZy	Cell wall degrading enzyme	Probable arabinan endo-1,5-alpha-L-arabinosidase A	-	-
GBG3_00410	G3-specific	CAZy	Cell wall degrading enzyme	Probable arabinan endo-1,5-alpha-L-arabinosidase A	-	Effector
GBG3_01356	G3-specific	CAZy	Cell wall degrading enzyme	Exopolygalacturonase (ExoPG)	unaffected_pathogenicity	Effector
[truncated: 158 more rows]

## Sheet: Supplementary Table S7
Supplementary Table S7: List of differentially expressed genes identified in the transcriptome of G. boninense grown on two culture conditions
[truncated: 19,979 more rows]
